# Supplementary material for: Co-expression of a pair of interdependent regulators coding genes ovmZ and ovmW awakens the production of angucyclinones antibiotics in Streptomyces neyagawaensis
Source: Microb Cell Fact. 2024 Jul 18;23:202. doi: 10.1186/s12934-024-02478-y (PMC11264864; doi:10.1186/s12934-024-02478-y)
Supplement: Supplementary file 1 — Supplementary Material 1. [file 12934_2024_2478_MOESM1_ESM.xlsx]

## Sheet: Sheet1
Homologous Gene Search Results for ovmZ in the NR Database
Description	Scientific Name	Max Score	Total Score	Query Cover	E value	Per. ident	Acc. Len	Accession
ovmZ protein [Streptomyces antibioticus]	Streptomyces antibioticus	385	385	0.99	2e-133	93.3	241	CAG14961.1
hypothetical protein GCM10010236_55730 [Streptomyces eurythermus]	Streptomyces eurythermus	346	346	0.83	8e-119	100	188	GGR94007.1
hypothetical protein [Streptomyces achromogenes]	Streptomyces achromogenes	310	310	0.83	9e-105	91.49	181	WP_051754344.1
hypothetical protein [Streptomyces]	Streptomyces	292	292	0.71	5e-98	100	161	WP_189755691.1
hypothetical protein [Streptomyces lavenduligriseus]	Streptomyces lavenduligriseus	289	289	0.71	1e-96	98.14	161	WP_249457811.1
hypothetical protein [Streptomyces]	Streptomyces	270	270	0.71	5e-89	93.79	154	WP_051816100.1
OvmZ protein [Streptomyces sp. A1136]	Streptomyces sp. A1136	154	154	0.74	2e-43	51.79	172	THA54715.1
OvmZ protein [Streptomyces sp. A1136]	Streptomyces sp. A1136	154	154	0.77	7e-43	51.72	206	WP_206308738.1
hypothetical protein [Streptomyces sp. MUM 2J]	Streptomyces sp. MUM 2J	150	150	0.76	9e-42	50.29	175	MCH0562248.1
hypothetical protein [Streptomyces actuosus]	Streptomyces actuosus	150	150	0.76	1e-41	50.29	175	MBN0048314.1
OvmZ protein [Streptomyces sp. MUM 2J]	Streptomyces sp. MUM 2J	149	149	0.76	5e-41	50.86	211	WP_240117038.1
OvmZ protein [Streptomyces sp. MUM 136J]	Streptomyces sp. MUM 136J	149	149	0.76	5e-41	50.86	209	WP_240124619.1
OvmZ protein [Streptomyces actuosus]	Streptomyces actuosus	149	149	0.76	6e-41	50.86	209	WP_240204587.1
OvmZ protein [Streptomyces shenzhenensis]	Streptomyces shenzhenensis	149	149	0.76	1e-40	51.15	209	WP_234535790.1
OvmZ protein [Streptomyces sp. Ag109_O5-10]	Streptomyces sp. Ag109_O5-10	146	146	0.76	9e-40	49.43	209	WP_177233089.1
OvmZ protein [Streptomyces sp.]	Streptomyces sp.	145	145	0.76	2e-39	50.57	209	MBW8797276.1
hypothetical protein [Streptomyces bambusae]	Streptomyces bambusae	144	144	0.76	3e-39	47.98	175	WP_226739418.1
hypothetical protein [Streptomyces spinoverrucosus]	Streptomyces spinoverrucosus	139	139	0.74	2e-37	47.95	193	WP_229864933.1
hypothetical protein SSP24_49640 [Streptomyces spinoverrucosus]	Streptomyces spinoverrucosus	139	139	0.74	4e-37	47.95	214	GEC07309.1
OvmZ protein [Streptomyces sp. CAI-85]	Streptomyces sp. CAI-85	138	138	0.71	5e-37	47.2	171	NUV61156.1
OvmZ protein [Streptomyces sp. CFMR 7]	Streptomyces sp. CFMR 7	137	137	0.75	8e-37	47.95	174	ALC31925.1
OvmZ protein [Streptomyces taklimakanensis]	Streptomyces taklimakanensis	137	137	0.77	1e-36	44.89	189	WP_155071907.1
OvmZ protein [Streptomyces sp. S9]	Streptomyces sp. S9	138	138	0.72	2e-36	46.95	205	MBO7936747.1
OvmZ protein [Streptomyces sp. DvalAA-19]	Streptomyces sp. DvalAA-19	137	137	0.75	2e-36	48.54	208	WP_093755976.1
OvmZ protein [Streptomyces sp. GbtcB6]	Streptomyces sp. GbtcB6	137	137	0.76	2e-36	49.14	209	WP_217549262.1
hypothetical protein [Streptomyces luteolifulvus]	Streptomyces luteolifulvus	136	136	0.73	3e-36	49.7	182	WP_225320900.1
hypothetical protein [Streptomyces sp. HUCO-GS316]	Streptomyces sp. HUCO-GS316	136	136	0.73	3e-36	49.7	179	WP_237519962.1
hypothetical protein IPT68_15520 [Streptomyces chromofuscus]	Streptomyces chromofuscus	137	137	0.74	3e-36	48.24	209	QOV47156.1
hypothetical protein [Streptomyces sp. HUCO-GS316]	Streptomyces sp. HUCO-GS316	135	135	0.73	5e-36	49.11	175	MXM68915.1
hypothetical protein F7R91_32550 [Streptomyces luteolifulvus]	Streptomyces luteolifulvus	135	135	0.73	5e-36	49.11	175	KAB1141436.1
hypothetical protein [Streptomyces gossypiisoli]	Streptomyces gossypiisoli	136	136	0.74	7e-36	47.95	209	WP_232108042.1
hypothetical protein SAMN02745830_06097 [Streptomyces sp. Amel2xC10]	Streptomyces sp. Amel2xC10	135	135	0.69	1e-35	47.77	203	SMF78830.1
hypothetical protein [Streptomyces sp. TRM72054]	Streptomyces sp. TRM72054	134	134	0.74	2e-35	46.78	175	WP_221753233.1
hypothetical protein [Streptomyces chromofuscus]	Streptomyces chromofuscus	134	134	0.72	2e-35	47.31	172	WP_228040479.1
hypothetical protein [Streptomyces sp. TRM70350]	Streptomyces sp. TRM70350	134	134	0.74	2e-35	46.51	180	MBV7699851.1
hypothetical protein [Streptomyces sp. Z423-1]	Streptomyces sp. Z423-1	134	134	0.74	3e-35	47.37	193	WP_240980806.1
hypothetical protein [Streptomyces sp. N502]	Streptomyces sp. N502	134	134	0.74	4e-35	47.37	209	WP_240981331.1
hypothetical protein GCM10010254_66920 [Streptomyces chromofuscus]	Streptomyces chromofuscus	136	136	0.74	5e-35	48.24	290	GGT37478.1
hypothetical protein [Streptomyces]	Streptomyces	134	134	0.72	6e-35	48.19	208	WP_019761354.1
hypothetical protein [Streptomyces sp. CFMR 7]	Streptomyces sp. CFMR 7	134	134	0.72	7e-35	48.19	208	WP_053560111.1
OvmZ protein [Streptomyces sp. ZEA17I]	Streptomyces sp. ZEA17I	133	133	0.75	9e-35	47.37	208	WP_109915254.1
hypothetical protein [Streptomyces sp. TRM70350]	Streptomyces sp. TRM70350	133	133	0.74	1e-34	46.51	210	WP_256363041.1
OvmZ protein [Streptomyces sp. 196(2019)]	Streptomyces sp. 196(2019)	133	133	0.76	1e-34	47.4	208	WP_206312395.1
hypothetical protein [unclassified Streptomyces]	unclassified Streptomyces	132	132	0.75	2e-34	47.37	208	WP_018490365.1
OvmZ protein [Streptomyces cavourensis]	Streptomyces cavourensis	132	132	0.72	2e-34	47.59	208	WP_142229548.1
hypothetical protein [Streptomyces]	Streptomyces	132	132	0.75	2e-34	47.37	208	WP_028419660.1
hypothetical protein NI25_18870 [Streptomyces sp. CCM_MD2014]	Streptomyces sp. CCM_MD2014	129	129	0.75	2e-33	45.09	177	AIV38771.1
hypothetical protein [Streptomyces sp. SID6013]	Streptomyces sp. SID6013	129	129	0.75	2e-33	45.66	177	MYS56755.1
hypothetical protein [Streptomyces sp. SS06011]	Streptomyces sp. SS06011	129	129	0.75	2e-33	45.66	177	WP_164418591.1
OvmZ protein [Streptomyces sp. CCM_MD2014]	Streptomyces sp. CCM_MD2014	129	129	0.75	3e-33	45.66	211	WP_233520750.1
OvmZ protein [Streptomyces sp. R1]	Streptomyces sp. R1	129	129	0.75	3e-33	46.24	211	WP_228951481.1
OvmZ protein [Streptomyces coelicoflavus]	Streptomyces coelicoflavus	129	129	0.75	4e-33	46.24	211	WP_240467464.1
hypothetical protein C4J65_16085 [Streptomyces sp. CB09001]	Streptomyces sp. CB09001	127	127	0.75	8e-33	45.09	177	AXL93326.1
OvmZ protein [Streptomyces sp. CB09001]	Streptomyces sp. CB09001	128	128	0.75	1e-32	45.66	211	WP_240330437.1
OvmZ protein [Streptomyces sp. BK208]	Streptomyces sp. BK208	127	127	0.73	2e-32	46.47	211	WP_243860132.1
OvmZ protein [Streptomyces sp. C10-9-1]	Streptomyces sp. C10-9-1	125	125	0.75	2e-31	42.69	208	WP_256525749.1
hypothetical protein [Streptomyces]	Streptomyces	125	125	0.75	2e-31	46.78	208	WP_015610236.1
OvmZ protein [Streptomyces microflavus subgroup]	Streptomyces microflavus subgroup	124	124	0.75	2e-31	46.78	208	WP_078657616.1
OvmZ protein [Streptomyces sp. 2R]	Streptomyces sp. 2R	122	122	0.72	5e-31	46.67	174	OXY84798.1
hypothetical protein [Amycolatopsis xylanica]	Amycolatopsis xylanica	124	124	0.73	6e-31	44.58	215	WP_091295019.1
hypothetical protein [Streptomyces sp. MBT51]	Streptomyces sp. MBT51	124	124	0.68	1e-30	49.04	238	WP_234460300.1
TPA: hypothetical protein [Streptomyces sp.]	Streptomyces sp.	124	124	0.68	2e-30	49.04	250	HBF78553.1
hypothetical protein [Streptomyces sp. MBT51]	Streptomyces sp. MBT51	123	123	0.68	2e-30	49.04	250	MBK3594046.1
hypothetical protein [Streptomyces]	Streptomyces	122	122	0.75	3e-30	46.2	208	WP_031125918.1
OvmZ protein [Streptomyces sp. SN-593]	Streptomyces sp. SN-593	123	123	0.75	3e-30	47.09	260	WP_202237351.1
hypothetical protein [Streptomyces sp. Amel2xC10]	Streptomyces sp. Amel2xC10	119	119	0.58	5e-30	49.62	138	WP_256925306.1
hypothetical protein [Haloechinothrix halophila]	Haloechinothrix halophila	121	121	0.86	6e-30	41.5	226	WP_051400042.1
hypothetical protein [Streptomyces sp. CAI-85]	Streptomyces sp. CAI-85	119	119	0.58	7e-30	48.85	138	WP_244368501.1
hypothetical protein [Streptomyces sp. BpilaLS-43]	Streptomyces sp. BpilaLS-43	119	119	0.68	4e-29	47.77	238	WP_256075935.1
hypothetical protein [Kitasatospora phosalacinea]	Kitasatospora phosalacinea	119	119	0.72	5e-29	45.12	226	WP_051732159.1
hypothetical protein GA0115239_100756 [Streptomyces sp. BpilaLS-43]	Streptomyces sp. BpilaLS-43	119	119	0.68	6e-29	47.77	250	SCD33950.1
hypothetical protein [Streptomyces sp. PIP175]	Streptomyces sp. PIP175	117	117	0.79	9e-29	43.96	203	WP_258563337.1
hypothetical protein [Actinomadura atramentaria]	Actinomadura atramentaria	118	118	0.78	1e-28	48.3	219	WP_019635016.1
hypothetical protein [Streptomyces benahoarensis]	Streptomyces benahoarensis	116	116	0.76	1e-28	45.66	174	WP_143941325.1
hypothetical protein [unclassified Streptomyces]	unclassified Streptomyces	117	117	0.68	2e-28	47.77	238	WP_226995198.1
conserved hypothetical protein [Streptomyces sp. SirexAA-E]	Streptomyces sp. SirexAA-E	117	117	0.68	3e-28	47.77	250	AEN14090.1
hypothetical protein [Planotetraspora thailandica]	Planotetraspora thailandica	115	115	0.83	8e-28	40.43	202	WP_203944627.1
hypothetical protein [Actinophytocola algeriensis]	Actinophytocola algeriensis	115	115	0.77	1e-27	40.8	215	WP_184813447.1
hypothetical protein [Streptomyces neyagawaensis]	Streptomyces neyagawaensis	112	112	0.7	5e-27	42.33	173	WP_055537414.1
hypothetical protein [Amycolatopsis sp. SID8362]	Amycolatopsis sp. SID8362	113	113	0.79	2e-26	38.89	255	NED48803.1
hypothetical protein [Streptomyces sp. 43Y-GA-1]	Streptomyces sp. 43Y-GA-1	114	114	0.86	2e-26	44.67	320	WP_249628386.1
hypothetical protein [Streptomyces hainanensis]	Streptomyces hainanensis	110	110	0.76	7e-26	42.2	203	WP_132818648.1
hypothetical protein [Streptomyces sp. st115]	Streptomyces sp. st115	113	113	0.88	8e-26	43.28	320	WP_098025994.1
hypothetical protein [Streptomyces baarnensis]	Streptomyces baarnensis	112	112	0.86	1e-25	44.16	319	WP_050495769.1
hypothetical protein [Streptomyces albus]	Streptomyces albus	112	112	0.85	2e-25	44.62	320	WP_050504914.1
hypothetical protein [Streptomyces cyaneochromogenes]	Streptomyces cyaneochromogenes	108	108	0.7	2e-25	41.1	173	WP_126395634.1
hypothetical protein [Streptomyces griseus]	Streptomyces griseus	112	112	0.85	2e-25	44.62	320	WP_193463778.1
hypothetical protein [Streptomyces paucisporeus]	Streptomyces paucisporeus	108	108	0.74	5e-25	41.76	222	WP_143172578.1
hypothetical protein [Amycolatopsis australiensis]	Amycolatopsis australiensis	108	108	0.74	5e-25	38.69	221	WP_177328879.1
OvmZ protein [Streptomyces sp. NRRL F-5123]	Streptomyces sp. NRRL F-5123	107	107	0.74	6e-25	41.32	169	WP_159011951.1
hypothetical protein [Streptomyces sp. A1277]	Streptomyces sp. A1277	106	106	0.67	7e-25	40.4	157	WP_136318365.1
hypothetical protein [unclassified Streptomyces]	unclassified Streptomyces	106	106	0.76	9e-25	38.15	177	WP_018554462.1
hypothetical protein [Streptomyces sp. CBMA29]	Streptomyces sp. CBMA29	106	106	0.74	2e-24	39.88	191	WP_188280337.1
hypothetical protein DEJ46_10015 [Streptomyces venezuelae]	Streptomyces venezuelae	108	108	0.87	3e-24	39.8	291	QES19388.1
helix-turn-helix domain-containing protein [Streptomyces venezuelae]	Streptomyces venezuelae	108	108	0.87	4e-24	39.8	304	WP_190623348.1
OvmZ protein [Streptomyces yanglinensis]	Streptomyces yanglinensis	106	106	0.72	8e-24	43.37	254	WP_103889362.1
helix-turn-helix domain-containing protein [Streptomyces narbonensis]	Streptomyces narbonensis	106	106	0.87	1e-23	37.69	291	WP_189513472.1
hypothetical protein [Streptomyces montanus]	Streptomyces montanus	106	106	0.76	2e-23	42.86	285	WP_246113415.1
hypothetical protein [Streptomyces alni]	Streptomyces alni	104	104	0.77	3e-23	40	227	WP_143120629.1
hypothetical protein [Streptomyces sp. HNM0574]	Streptomyces sp. HNM0574	103	103	0.72	4e-23	42.94	200	WP_169444773.1
hypothetical protein [Streptomyces sp. TSRI0261]	Streptomyces sp. TSRI0261	105	105	0.82	5e-23	38.83	309	WP_073802554.1
PgaK [Streptomyces sp. PGA64]	Streptomyces sp. PGA64	105	105	0.82	5e-23	38.83	316	AHW57770.1
hypothetical protein [Actinomadura sp. HBU206391]	Actinomadura sp. HBU206391	103	103	0.8	7e-23	40.11	228	WP_187232703.1
hypothetical protein [Streptomyces sp. CS113]	Streptomyces sp. CS113	105	105	0.78	9e-23	39.11	315	WP_256976263.1
hypothetical protein [Streptomyces specialis]	Streptomyces specialis	102	102	0.78	2e-22	38.2	226	WP_059008595.1
hypothetical protein SAZ_34255 [Streptomyces albulus ZPM]	Streptomyces albulus ZPM	103	103	0.79	2e-22	40.88	293	AKA09042.1
hypothetical protein DC74_6587 [Streptomyces albulus]	Streptomyces albulus	103	103	0.79	2e-22	40.33	293	AIA07021.1
helix-turn-helix domain-containing protein [unclassified Actinopolyspora]	unclassified Actinopolyspora	102	102	0.73	2e-22	35.88	236	WP_207630589.1
hypothetical protein [Streptomyces brasiliscabiei]	Streptomyces brasiliscabiei	103	103	0.75	3e-22	40.12	304	WP_216588930.1
hypothetical protein [Streptomyces scabiei]	Streptomyces scabiei	103	103	0.75	3e-22	40.12	304	WP_143673252.1
OvmZ protein [Umezawaea tangerina]	Umezawaea tangerina	100	100	0.75	4e-22	37.87	203	WP_146175037.1
hypothetical protein [Streptomyces sp. HPF1205]	Streptomyces sp. HPF1205	101	101	0.76	5e-22	39.08	232	WP_225844528.1
hypothetical protein [Streptomyces sp. CBMAI 2042]	Streptomyces sp. CBMAI 2042	102	102	0.74	5e-22	40.83	315	WP_237329941.1
hypothetical protein [Streptomyces laculatispora]	Streptomyces laculatispora	102	102	0.79	6e-22	38.67	277	WP_207315326.1
hypothetical protein [Streptomyces sp. YIM 98790]	Streptomyces sp. YIM 98790	102	102	0.8	7e-22	40.64	294	WP_165984125.1
unknown [Streptomyces fradiae]	Streptomyces fradiae	99.8	99.8	0.72	1e-21	39.63	212	AAD40806.1
helix-turn-helix domain-containing protein [Actinopolyspora biskrensis]	Actinopolyspora biskrensis	100	100	0.76	2e-21	35.39	286	WP_179537186.1
hypothetical protein [Streptomyces sp. MP131-18]	Streptomyces sp. MP131-18	100	100	0.72	2e-21	42.69	259	WP_077057266.1
hypothetical protein [Streptomyces actuosus]	Streptomyces actuosus	101	101	0.71	3e-21	41.36	335	WP_162655397.1
hypothetical protein [Streptomyces griseosporeus]	Streptomyces griseosporeus	101	101	0.71	3e-21	41.36	338	WP_190219409.1
hypothetical protein [Spongiactinospora gelatinilytica]	Spongiactinospora gelatinilytica	97.4	97.4	0.72	3e-21	41.46	173	WP_111166757.1
hypothetical protein ADL29_34735 [Streptomyces chattanoogensis]	Streptomyces chattanoogensis	97.4	97.4	0.71	4e-21	40.37	180	KPC59436.1
hypothetical protein [Streptomyces sp. 7R015]	Streptomyces sp. 7R015	96.7	96.7	0.67	4e-21	39.47	153	WP_242777266.1
hypothetical protein AMK09_28795 [Streptomyces sp. CB02488]	Streptomyces sp. CB02488	97.4	97.4	0.77	4e-21	36.21	179	OKK13241.1
hypothetical protein [Actinomadura latina]	Actinomadura latina	97.8	97.8	0.63	4e-21	42.96	193	WP_067634740.1
hypothetical protein [Actinophytocola oryzae]	Actinophytocola oryzae	99.4	99.4	0.83	4e-21	36.51	260	WP_133908020.1
hypothetical protein [Streptomyces sp.]	Streptomyces sp.	97.8	97.8	0.72	5e-21	41.46	208	NUS86539.1
hypothetical protein [Amycolatopsis xylanica]	Amycolatopsis xylanica	98.6	98.6	0.76	5e-21	39.53	232	WP_143047099.1
hypothetical protein STBA_00140 [Streptomyces sp. MP131-18]	Streptomyces sp. MP131-18	100	100	0.76	6e-21	41.44	302	ONK09315.1
hypothetical protein [Sphaerisporangium album]	Sphaerisporangium album	98.2	98.2	0.73	6e-21	39.64	224	WP_114026956.1
hypothetical protein SAMN05421504_1045 [Amycolatopsis xylanica]	Amycolatopsis xylanica	95.9	95.9	0.59	6e-21	43.28	142	SDX94659.1
hypothetical protein [Streptomyces genisteinicus]	Streptomyces genisteinicus	96.7	96.7	0.75	1e-20	40.8	208	WP_187744940.1
hypothetical protein [Actinomadura sp. K4S16]	Actinomadura sp. K4S16	95.5	95.5	0.73	3e-20	39.39	185	WP_149259217.1
hypothetical protein Smic_43430 [Streptomyces microflavus]	Streptomyces microflavus	95.5	95.5	0.6	3e-20	43.38	196	GFN05787.1
hypothetical protein DFJ69_6534 [Thermomonospora umbrina]	Thermomonospora umbrina	95.5	95.5	0.83	3e-20	37.77	191	REF00936.1
hypothetical protein [Streptomyces sp. 351MFTsu5.1]	Streptomyces sp. 351MFTsu5.1	97.4	97.4	0.78	4e-20	38.33	285	WP_020141370.1
hypothetical protein DMT42_11870 [Streptomyces actuosus]	Streptomyces actuosus	97.4	97.4	0.65	4e-20	42.28	288	AWT42953.1
hypothetical protein [Streptomyces sp. ISL-96]	Streptomyces sp. ISL-96	97.4	97.4	0.76	5e-20	36.99	292	WP_215129277.1
hypothetical protein [Streptomyces sp. ISL-96]	Streptomyces sp. ISL-96	97.4	97.4	0.76	6e-20	36.99	304	MBT2488576.1
hypothetical protein [Actinokineospora auranticolor]	Actinokineospora auranticolor	95.1	95.1	0.74	6e-20	41.18	210	WP_104481078.1
hypothetical protein [Nocardia crassostreae]	Nocardia crassostreae	95.5	95.5	0.79	6e-20	39.23	215	WP_157554472.1
hypothetical protein [Streptomyces lavendulae]	Streptomyces lavendulae	96.7	96.7	0.75	8e-20	40.35	293	WP_031943728.1
hypothetical protein [Lentzea jiangxiensis]	Lentzea jiangxiensis	94.7	94.7	0.74	1e-19	38.46	217	WP_143023097.1
OvmZ protein [Streptomyces sp. CB02400]	Streptomyces sp. CB02400	94.7	94.7	0.72	1e-19	40.85	208	WP_143203915.1
hypothetical protein FB559_2622 [Actinoallomurus bryophytorum]	Actinoallomurus bryophytorum	94.7	94.7	0.76	1e-19	36.21	209	TQL97048.1
hypothetical protein [Streptomyces mashuensis]	Streptomyces mashuensis	96.7	96.7	0.73	1e-19	40.72	313	WP_190132210.1
hypothetical protein [Streptomyces sp. tea 10]	Streptomyces sp. tea 10	96.3	96.3	0.78	1e-19	37.43	289	MBX7550227.1
hypothetical protein [Streptomyces sp. CB02488]	Streptomyces sp. CB02488	92.8	92.8	0.67	1e-19	37.75	163	WP_079193587.1
hypothetical protein [Lentzea sp. CC55]	Lentzea sp. CC55	94.4	94.4	0.74	1e-19	38.46	217	WP_236224499.1
hypothetical protein [Streptomyces europaeiscabiei]	Streptomyces europaeiscabiei	92.8	92.8	0.72	2e-19	40.24	164	WP_119582768.1
hypothetical protein [Streptomyces europaeiscabiei]	Streptomyces europaeiscabiei	92.4	92.4	0.72	2e-19	40.24	164	WP_052769596.1
hypothetical protein [Streptomyces sp. WAC07149]	Streptomyces sp. WAC07149	95.1	95.1	0.75	3e-19	41.62	282	WP_125815156.1
hypothetical protein [Actinomadura]	Actinomadura	92.8	92.8	0.76	5e-19	37.71	221	WP_156214138.1
hypothetical protein [Streptomyces sp. C]	Streptomyces sp. C	94.4	94.4	0.75	5e-19	42.2	282	WP_007268981.1
hypothetical protein [Actinomadura sp. OS3-89]	Actinomadura sp. OS3-89	92.8	92.8	0.76	6e-19	38.29	221	WP_242888617.1
hypothetical protein [Spongiactinospora rosea]	Spongiactinospora rosea	91.7	91.7	0.72	6e-19	40.24	167	WP_147267913.1
hypothetical protein CG747_45490 [Streptomyces sp. CB02959]	Streptomyces sp. CB02959	94	94	0.74	6e-19	41.76	265	PJN30526.1
helix-turn-helix domain-containing protein [Streptomyces sp. NTH33]	Streptomyces sp. NTH33	93.2	93.2	0.71	6e-19	39.51	239	WP_146608130.1
hypothetical protein [Streptomyces alni]	Streptomyces alni	94.4	94.4	0.77	7e-19	40.22	305	WP_093715795.1
hypothetical protein [Actinophytocola xanthii]	Actinophytocola xanthii	92	92	0.74	1e-18	38.69	222	WP_075129266.1
hypothetical protein [Microbispora sp. GMKU363]	Microbispora sp. GMKU363	91.7	91.7	0.79	1e-18	39.01	207	WP_055477905.1
OvmZ protein [Streptomyces durmitorensis]	Streptomyces durmitorensis	91.7	91.7	0.72	1e-18	39.63	208	WP_249593272.1
hypothetical protein [Nocardia transvalensis]	Nocardia transvalensis	91.7	91.7	0.8	1e-18	35.91	217	WP_051162975.1
hypothetical protein C4B68_09580 [Streptomyces dengpaensis]	Streptomyces dengpaensis	93.2	93.2	0.7	1e-18	38.36	278	AVH55980.1
hypothetical protein [Streptomyces roseoverticillatus]	Streptomyces roseoverticillatus	93.2	93.2	0.73	2e-18	40.48	295	WP_235485517.1
hypothetical protein [Actinophytocola xinjiangensis]	Actinophytocola xinjiangensis	92.8	92.8	0.72	2e-18	37.04	291	WP_154814178.1
hypothetical protein BLA60_07110 [Actinophytocola xinjiangensis]	Actinophytocola xinjiangensis	93.2	93.2	0.72	2e-18	37.04	303	OLF13006.1
helix-turn-helix domain-containing protein [Streptomyces eurocidicus]	Streptomyces eurocidicus	92.8	92.8	0.76	2e-18	38.51	285	WP_221505294.1
hypothetical protein [Streptomyces]	Streptomyces	92.8	92.8	0.7	2e-18	38.36	291	WP_143674235.1
hypothetical protein [Streptomyces camponoticapitis]	Streptomyces camponoticapitis	93.2	93.2	0.76	3e-18	38.73	315	WP_189111507.1
hypothetical protein S1361_29840 [Streptomyces cyanogenus]	Streptomyces cyanogenus	92.4	92.4	0.79	3e-18	39.78	279	QTE01568.1
hypothetical protein [Streptomyces sp. ISL-11]	Streptomyces sp. ISL-11	92.8	92.8	0.77	3e-18	38.07	313	WP_215084064.1
hypothetical protein [Streptomyces sp. AC04842]	Streptomyces sp. AC04842	92	92	0.75	4e-18	39.53	280	WP_189904129.1
hypothetical protein [Streptomyces nodosus]	Streptomyces nodosus	92	92	0.73	4e-18	38.92	286	WP_052454370.1
hypothetical protein [Streptomyces lusitanus]	Streptomyces lusitanus	92	92	0.75	4e-18	39.53	280	AGO50608.1
OvmZ protein [Streptomyces peucetius]	Streptomyces peucetius	89.7	89.7	0.71	4e-18	38.27	188	WP_100109270.1
hypothetical protein HUT11_01910 [Streptomyces seoulensis]	Streptomyces seoulensis	92	92	0.81	4e-18	39.04	288	QKW25018.1
hypothetical protein HOK021_46240 [Streptomyces hygroscopicus]	Streptomyces hygroscopicus	92	92	0.77	4e-18	38.42	290	BDH13445.1
hypothetical protein [unclassified Kitasatospora]	unclassified Kitasatospora	90.5	90.5	0.7	4e-18	41.77	221	WP_235502548.1
hypothetical protein [Streptomyces sp. HU2014]	Streptomyces sp. HU2014	92	92	0.76	5e-18	36.99	287	WP_249002111.1
hypothetical protein [Streptomyces rubellomurinus]	Streptomyces rubellomurinus	89.4	89.4	0.69	5e-18	32.7	179	WP_244178999.1
hypothetical protein [Amycolatopsis sp. SID8362]	Amycolatopsis sp. SID8362	88.2	88.2	0.58	5e-18	43.18	140	WP_160704040.1
hypothetical protein [Lentzea tibetensis]	Lentzea tibetensis	89	89	0.62	5e-18	40.71	172	WP_146353694.1
hypothetical protein [Streptomyces sp. CMB-StM0423]	Streptomyces sp. CMB-StM0423	88.6	88.6	0.65	5e-18	42.28	157	WP_234380152.1
hypothetical protein [Streptomyces sp. W1SF4]	Streptomyces sp. W1SF4	91.7	91.7	0.78	5e-18	39.44	282	WP_241253731.1
hypothetical protein D3105_03435 [Streptomyces globisporus]	Streptomyces globisporus	91.7	91.7	0.77	7e-18	36.16	299	ROV69876.1
hypothetical protein [Streptomyces prasinus]	Streptomyces prasinus	89.7	89.7	0.72	7e-18	39.02	208	WP_055605395.1
hypothetical protein SMD11_6040 [Streptomyces albireticuli]	Streptomyces albireticuli	91.7	91.7	0.76	7e-18	36.99	292	ARZ71616.1
hypothetical protein T261_6827 [Streptomyces lydicus]	Streptomyces lydicus	90.9	90.9	0.77	7e-18	40.22	259	AJT68429.3
hypothetical protein [Streptomyces pini]	Streptomyces pini	91.7	91.7	0.78	7e-18	36.87	300	WP_139238202.1
hypothetical protein [Streptomyces globisporus]	Streptomyces globisporus	91.7	91.7	0.77	7e-18	36.16	304	WP_123947562.1
hypothetical protein [Streptomyces albireticuli]	Streptomyces albireticuli	91.3	91.3	0.76	7e-18	36.99	285	WP_199843978.1
helix-turn-helix domain-containing protein [Streptomyces sp. GMR22]	Streptomyces sp. GMR22	91.3	91.3	0.76	7e-18	38.86	284	WP_199335066.1
hypothetical protein [Streptomyces anulatus]	Streptomyces anulatus	90.5	90.5	0.73	8e-18	39.64	250	WP_228181202.1
hypothetical protein SAMN05192584_1382 [Streptomyces pini]	Streptomyces pini	91.7	91.7	0.78	8e-18	36.87	315	SFL99842.1
hypothetical protein [Pseudonocardiaceae bacterium]	Pseudonocardiaceae bacterium	87.4	87.4	0.57	8e-18	44.96	134	MQA07456.1
hypothetical protein [Streptomyces cyanogenus]	Streptomyces cyanogenus	89.7	89.7	0.76	9e-18	40	230	WP_208034990.1
hypothetical protein [Streptomyces anulatus]	Streptomyces anulatus	90.1	90.1	0.73	1e-17	39.05	250	WP_203720226.1
hypothetical protein [Streptomyces sp. CNQ-509]	Streptomyces sp. CNQ-509	87.8	87.8	0.65	1e-17	42.28	157	WP_253911420.1
hypothetical protein [Streptomyces albireticuli]	Streptomyces albireticuli	90.5	90.5	0.76	1e-17	36.99	285	WP_211305172.1
hypothetical protein GCM10017776_29990 [Streptomyces griseoluteus]	Streptomyces griseoluteus	90.5	90.5	0.79	1e-17	39.23	279	GHF10249.1
hypothetical protein [Streptomyces violaceusniger group]	Streptomyces violaceusniger group	90.1	90.1	0.79	2e-17	38.12	265	WP_211835093.1
helix-turn-helix domain-containing protein [Streptomyces lydicus]	Streptomyces lydicus	90.5	90.5	0.77	2e-17	40.22	291	WP_052687242.1
hypothetical protein [Streptomyces sp. HNM0575]	Streptomyces sp. HNM0575	90.1	90.1	0.73	2e-17	38.69	266	WP_169136273.1
hypothetical protein [Streptomyces sp. CS057]	Streptomyces sp. CS057	89.4	89.4	0.73	2e-17	39.05	250	WP_218827977.1
hypothetical protein SAMN05216251_112110 [Streptomyces alni]	Streptomyces alni	90.1	90.1	0.75	2e-17	41.52	299	SFF35944.1
hypothetical protein [Streptomyces lydicus]	Streptomyces lydicus	88.2	88.2	0.63	2e-17	40.85	199	WP_052687077.1
helix-turn-helix domain-containing protein [Streptomyces sp. BHT-5-2]	Streptomyces sp. BHT-5-2	90.1	90.1	0.77	2e-17	40.22	291	WP_221906375.1
hypothetical protein [Streptomyces sp. MNU77]	Streptomyces sp. MNU77	89.4	89.4	0.69	3e-17	40.76	250	WP_143657716.1
hypothetical protein [Streptomyces huiliensis]	Streptomyces huiliensis	89	89	0.73	3e-17	41.32	236	WP_223770244.1
unknown [Streptomyces sp. SCC 2136]	Streptomyces sp. SCC 2136	89.7	89.7	0.77	3e-17	36.72	291	CAH10120.1
hypothetical protein [Streptomyces anulatus]	Streptomyces anulatus	89	89	0.73	3e-17	39.05	250	WP_203709678.1
hypothetical protein [Streptomyces asiaticus]	Streptomyces asiaticus	90.1	90.1	0.79	3e-17	38.12	302	WP_211831744.1
hypothetical protein [Streptomyces anulatus]	Streptomyces anulatus	89	89	0.73	3e-17	39.05	245	WP_203608128.1
hypothetical protein [Nocardia brasiliensis]	Nocardia brasiliensis	88.6	88.6	0.8	3e-17	35.83	222	WP_167464612.1
hypothetical protein [Streptomyces]	Streptomyces	86.3	86.3	0.64	3e-17	39.04	148	WP_141760320.1
hypothetical protein [Streptomyces]	Streptomyces	89.4	89.4	0.74	4e-17	39.41	291	WP_120759153.1
hypothetical protein [Streptomyces chattanoogensis]	Streptomyces chattanoogensis	89.4	89.4	0.77	4e-17	39.55	291	WP_053921784.1
hypothetical protein [Actinokineospora cianjurensis]	Actinokineospora cianjurensis	88.6	88.6	0.76	4e-17	40.23	248	WP_121394609.1
hypothetical protein [Streptomyces mobaraensis]	Streptomyces mobaraensis	87	87	0.76	5e-17	39.53	184	WP_004948224.1
hypothetical protein [Streptomyces mobaraensis]	Streptomyces mobaraensis	87	87	0.76	5e-17	39.53	184	WP_152263808.1
hypothetical protein [Lentzea alba]	Lentzea alba	87.8	87.8	0.74	5e-17	39.64	219	WP_166051431.1
hypothetical protein [Actinokineospora pegani]	Actinokineospora pegani	87.8	87.8	0.64	5e-17	41.61	220	WP_156754867.1
hypothetical protein [Streptomyces griseoluteus]	Streptomyces griseoluteus	87.8	87.8	0.76	6e-17	39.43	230	WP_135792282.1
hypothetical protein CXR04_10430 [Streptomyces sp. CMB-StM0423]	Streptomyces sp. CMB-StM0423	85.1	85.1	0.59	9e-17	42.96	140	AUH44825.1
hypothetical protein [Streptomyces bathyalis]	Streptomyces bathyalis	85.9	85.9	0.78	1e-16	39.33	180	WP_246530630.1
hypothetical protein [Actinomadura mexicana]	Actinomadura mexicana	85.1	85.1	0.64	1e-16	40.82	154	WP_089312036.1
hypothetical protein [Streptomyces sp. MJM1172]	Streptomyces sp. MJM1172	87.8	87.8	0.84	1e-16	38.14	266	WP_073775780.1
hypothetical protein [Streptomyces sp. ODS25]	Streptomyces sp. ODS25	87.8	87.8	0.77	1e-16	39.56	278	WP_255954635.1
helix-turn-helix domain-containing protein [Streptomyces albulus]	Streptomyces albulus	87	87	0.69	1e-16	38.99	232	WP_233656327.1
hypothetical protein GCM10010342_29810 [Streptomyces anulatus]	Streptomyces anulatus	87.4	87.4	0.73	1e-16	39.05	266	GGY40707.1
hypothetical protein [Streptomyces chattanoogensis]	Streptomyces chattanoogensis	85.9	85.9	0.63	2e-16	40.14	199	WP_053927488.1
hypothetical protein [Lentzea fradiae]	Lentzea fradiae	86.3	86.3	0.74	2e-16	36.69	217	WP_090051495.1
hypothetical protein [Actinokineospora alba]	Actinokineospora alba	86.3	86.3	0.72	2e-16	36.42	229	WP_091370372.1
hypothetical protein AA958_24295 [Streptomyces sp. CNQ-509]	Streptomyces sp. CNQ-509	84	84	0.59	2e-16	42.96	140	AKH84816.1
hypothetical protein [Streptomyces sp. MA3_2.13]	Streptomyces sp. MA3_2.13	84	84	0.62	2e-16	41.96	141	WP_228080552.1
hypothetical protein [Streptomyces sp. IB201691-2A2]	Streptomyces sp. IB201691-2A2	87	87	0.81	3e-16	38.5	278	WP_143644090.1
hypothetical protein [Streptomyces sp. MUM 203J]	Streptomyces sp. MUM 203J	87	87	0.76	4e-16	36.31	302	WP_240110563.1
hypothetical protein EV192_102477 [Actinocrispum wychmicini]	Actinocrispum wychmicini	85.1	85.1	0.7	4e-16	40.25	203	TCO62340.1
hypothetical protein [Actinospica durhamensis]	Actinospica durhamensis	85.1	85.1	0.74	4e-16	37.06	210	WP_212526313.1
hypothetical protein [Streptomyces ochraceiscleroticus]	Streptomyces ochraceiscleroticus	84.3	84.3	0.78	4e-16	38.76	182	WP_051862584.1
hypothetical protein [Streptomyces albulus]	Streptomyces albulus	85.5	85.5	0.69	5e-16	38.99	232	WP_020929344.1
hypothetical protein [Streptomyces sp. DH12]	Streptomyces sp. DH12	85.5	85.5	0.76	5e-16	38.6	235	WP_228983665.1
hypothetical protein [Streptomyces albulus]	Streptomyces albulus	85.1	85.1	0.69	6e-16	38.36	232	WP_148312650.1
unknown [uncultured bacterium]	uncultured bacterium	86.3	86.3	0.77	6e-16	34.46	304	AEM44215.1
hypothetical protein [Streptomyces acididurans]	Streptomyces acididurans	85.5	85.5	0.75	6e-16	39.77	260	WP_205355515.1
hypothetical protein B7P34_31560 [Streptosporangium nondiastaticum]	Streptosporangium nondiastaticum	86.3	86.3	0.73	6e-16	38.92	297	PSJ24779.1
hypothetical protein [Streptomyces sp. SBT349]	Streptomyces sp. SBT349	84.3	84.3	0.71	7e-16	35.98	203	WP_049580846.1
hypothetical protein [Micromonospora sp. MW-13]	Micromonospora sp. MW-13	86.3	86.3	0.75	7e-16	39.53	299	WP_128763710.1
hypothetical protein [Saccharothrix syringae]	Saccharothrix syringae	83.6	83.6	0.71	7e-16	36.81	179	WP_228122270.1
hypothetical protein [Streptomyces sp.]	Streptomyces sp.	85.5	85.5	0.75	7e-16	39.18	258	NUR02423.1
hypothetical protein [Streptomyces sp. SN-593]	Streptomyces sp. SN-593	86.3	86.3	0.73	8e-16	37.72	322	WP_202233562.1
hypothetical protein [unclassified Streptomyces]	unclassified Streptomyces	85.9	85.9	0.73	9e-16	38.32	286	WP_111660974.1
hypothetical protein [Streptomyces camponoticapitis]	Streptomyces camponoticapitis	83.6	83.6	0.77	1e-15	36.72	193	WP_189107957.1
hypothetical protein FG87_43100 [Nocardia vulneris]	Nocardia vulneris	84	84	0.8	1e-15	34.76	208	KIA59401.1
hypothetical protein [Actinomadura craniellae]	Actinomadura craniellae	85.1	85.1	0.81	1e-15	36.56	261	WP_146778973.1
helix-turn-helix domain-containing protein [Streptomyces sp. AA0539]	Streptomyces sp. AA0539	84.3	84.3	0.73	1e-15	38.1	234	WP_019432354.1
hypothetical protein [Thermomonospora echinospora]	Thermomonospora echinospora	85.1	85.1	0.78	1e-15	36.87	281	WP_200827536.1
hypothetical protein [Streptomyces sp. NRRL F-5122]	Streptomyces sp. NRRL F-5122	85.1	85.1	0.73	1e-15	37.13	283	WP_059130311.1
hypothetical protein [Thermomonospora umbrina]	Thermomonospora umbrina	82.8	82.8	0.72	1e-15	37.42	165	WP_116026037.1
hypothetical protein [Streptomyces triticirhizae]	Streptomyces triticirhizae	82.8	82.8	0.76	1e-15	37.93	179	WP_233580752.1
hypothetical protein B1R27_05170 [Streptomyces sp. GKU 895]	Streptomyces sp. GKU 895	83.6	83.6	0.75	1e-15	34.1	208	OPG09774.1
hypothetical protein [Streptomyces sp. SID2999]	Streptomyces sp. SID2999	83.2	83.2	0.75	2e-15	37.36	195	WP_161187873.1
hypothetical protein [Nocardia vulneris]	Nocardia vulneris	84	84	0.8	2e-15	34.76	222	WP_156162024.1
hypothetical protein CEQ30_38415 [Nocardia brasiliensis]	Nocardia brasiliensis	83.2	83.2	0.8	2e-15	34.76	208	ASF12255.1
hypothetical protein [Streptomyces sp. E2N166]	Streptomyces sp. E2N166	84.7	84.7	0.76	2e-15	37.99	286	WP_193776487.1
helix-turn-helix domain-containing protein [Streptomyces harbinensis]	Streptomyces harbinensis	84.3	84.3	0.73	2e-15	38.1	265	WP_176127051.1
hypothetical protein D5S17_05775 [Pseudonocardiaceae bacterium YIM PH 21723]	Pseudonocardiaceae bacterium YIM PH 21723	82.8	82.8	0.77	3e-15	33.33	199	RJQ81248.1
hypothetical protein [Streptomyces sp. TK08046]	Streptomyces sp. TK08046	84.7	84.7	0.73	3e-15	37.13	309	BAV16996.1
hypothetical protein [Nocardia brasiliensis]	Nocardia brasiliensis	82.8	82.8	0.8	3e-15	34.76	222	WP_146154164.1
hypothetical protein [Streptomyces griseus]	Streptomyces griseus	83.2	83.2	0.59	4e-15	38.24	232	QDG00832.1
hypothetical protein [Streptomyces katrae]	Streptomyces katrae	84	84	0.78	4e-15	42.93	286	WP_237293442.1
hypothetical protein AW168_22185 [Nocardia brasiliensis]	Nocardia brasiliensis	82.4	82.4	0.8	4e-15	34.22	208	OCF88396.1
hypothetical protein [Streptomyces]	Streptomyces	83.6	83.6	0.8	4e-15	33.51	274	WP_141695566.1
hypothetical protein [Streptomyces sp. NRRL WC-3742]	Streptomyces sp. NRRL WC-3742	82.4	82.4	0.66	5e-15	33.11	219	WP_158845394.1
hypothetical protein [Actinocrispum wychmicini]	Actinocrispum wychmicini	80.9	80.9	0.6	5e-15	42.34	151	WP_132114031.1
hypothetical protein BX286_6801 [Streptomyces sp. 3211.6]	Streptomyces sp. 3211.6	83.6	83.6	0.78	6e-15	42.93	286	RKS96999.1
hypothetical protein [Streptomyces sp.]	Streptomyces sp.	83.2	83.2	0.73	6e-15	36.53	283	ARO44670.1
hypothetical protein [Nocardia brasiliensis]	Nocardia brasiliensis	82	82	0.8	7e-15	34.22	222	WP_014987470.1
hypothetical protein [Wangella sp. NEAU-J3]	Wangella sp. NEAU-J3	81.6	81.6	0.76	7e-15	38.64	209	WP_225253185.1
hypothetical protein [Streptomyces sp. MBT84]	Streptomyces sp. MBT84	83.2	83.2	0.71	7e-15	36.81	283	WP_220291340.1
hypothetical protein [Streptomyces katrae]	Streptomyces katrae	83.2	83.2	0.78	8e-15	43.55	281	WP_052713523.1
hypothetical protein [Streptomyces lasalocidi]	Streptomyces lasalocidi	80.9	80.9	0.75	9e-15	34.29	183	WP_241678443.1
helix-turn-helix domain-containing protein [Catellatospora tritici]	Catellatospora tritici	82	82	0.71	1e-14	37.42	234	WP_217403975.1
hypothetical protein [Streptomyces sp. DSM 41644]	Streptomyces sp. DSM 41644	80.5	80.5	0.75	1e-14	34.86	180	WP_225798167.1
hypothetical protein [Streptomyces boncukensis]	Streptomyces boncukensis	82.8	82.8	0.6	1e-14	41.01	281	WP_206441614.1
hypothetical protein [Streptomyces]	Streptomyces	80.5	80.5	0.76	1e-14	37.36	179	WP_226961828.1
hypothetical protein [Streptomyces]	Streptomyces	81.6	81.6	0.7	1e-14	37.97	236	WP_232791095.1
hypothetical protein [Streptomyces sp. CB02959]	Streptomyces sp. CB02959	80.9	80.9	0.58	1e-14	41.79	203	WP_146022299.1
hypothetical protein DP939_07585 [Spongiactinospora rosea]	Spongiactinospora rosea	79.7	79.7	0.69	1e-14	38.85	157	RBQ20917.1
hypothetical protein C1I97_01295 [Streptomyces sp. NTH33]	Streptomyces sp. NTH33	80.9	80.9	0.65	1e-14	39.6	212	PZH20313.1
hypothetical protein [Streptomyces longwoodensis]	Streptomyces longwoodensis	80.1	80.1	0.75	2e-14	33.71	176	WP_245727026.1
hypothetical protein [Streptomyces sp. CBMA29]	Streptomyces sp. CBMA29	82.4	82.4	0.68	2e-14	38.46	298	MBD0735037.1
hypothetical protein [Streptomyces]	Streptomyces	80.5	80.5	0.75	2e-14	36.21	195	WP_217461765.1
hypothetical protein [Streptomyces sp. CBMA29]	Streptomyces sp. CBMA29	82.4	82.4	0.68	2e-14	38.46	301	WP_188280340.1
hypothetical protein [Streptomyces phyllanthi]	Streptomyces phyllanthi	81.3	81.3	0.74	2e-14	37.28	255	WP_228031899.1
hypothetical protein [Streptomyces tuirus]	Streptomyces tuirus	80.1	80.1	0.78	3e-14	34.83	209	MBR8641432.1
hypothetical protein E4U91_00500 [Streptomyces lasalocidi]	Streptomyces lasalocidi	80.1	80.1	0.75	3e-14	34.29	209	TKS98765.1
hypothetical protein AQJ30_23290 [Streptomyces longwoodensis]	Streptomyces longwoodensis	80.1	80.1	0.75	3e-14	34.09	209	KUN35633.1
hypothetical protein [Streptomyces sedi]	Streptomyces sedi	78.6	78.6	0.59	4e-14	38.97	155	WP_246108614.1
hypothetical protein [Streptomyces bryophytorum]	Streptomyces bryophytorum	80.5	80.5	0.76	4e-14	40	246	WP_206248469.1
hypothetical protein [Streptomyces sp. A3M-1-3]	Streptomyces sp. A3M-1-3	80.9	80.9	0.74	4e-14	37.93	263	WP_254374247.1
NapU1 [Streptomyces sp. CNQ-525]	Streptomyces sp. CNQ-525	80.1	80.1	0.75	4e-14	34.86	225	ABS50476.1
hypothetical protein HEK131_48980 [Streptomyces seoulensis]	Streptomyces seoulensis	79.7	79.7	0.75	4e-14	34.88	212	BDH07671.1
hypothetical protein GCM10017776_46340 [Streptomyces griseoluteus]	Streptomyces griseoluteus	79.7	79.7	0.73	5e-14	37.43	212	GHF22822.1
NapU1 [Streptomyces aculeolatus]	Streptomyces aculeolatus	79.7	79.7	0.75	6e-14	34.86	225	ABS50449.1
hypothetical protein [Streptomyces filamentosus]	Streptomyces filamentosus	80.9	80.9	0.82	6e-14	40.96	311	WP_150235362.1
helix-turn-helix domain-containing protein [Streptomyces bryophytorum]	Streptomyces bryophytorum	80.9	80.9	0.76	7e-14	40	302	WP_251513875.1
hypothetical protein [Streptomyces filamentosus]	Streptomyces filamentosus	80.9	80.9	0.82	7e-14	40.96	311	WP_190042292.1
hypothetical protein [Streptomyces sp. SID1328]	Streptomyces sp. SID1328	79	79	0.73	8e-14	36.84	212	WP_161204442.1
hypothetical protein [Streptomyces sp. A1136]	Streptomyces sp. A1136	80.1	80.1	0.69	8e-14	43.04	277	WP_136214074.1
hypothetical protein [Streptomyces roseoverticillatus]	Streptomyces roseoverticillatus	80.5	80.5	0.7	8e-14	38.12	289	WP_052393332.1
hypothetical protein FH715_07505 [Streptomyces sedi]	Streptomyces sedi	77	77	0.59	9e-14	38.52	141	TNM32371.1
hypothetical protein [Streptomyces ravidus]	Streptomyces ravidus	80.1	80.1	0.73	9e-14	37.65	289	CBH32802.1
hypothetical protein [Streptomyces sp. AV19]	Streptomyces sp. AV19	79	79	0.75	9e-14	35.84	210	WP_199895672.1
hypothetical protein [Catenulispora acidiphila]	Catenulispora acidiphila	79.7	79.7	0.79	9e-14	34.97	254	WP_223297564.1
hypothetical protein G4Z16_02025 [Streptomyces bathyalis]	Streptomyces bathyalis	77	77	0.62	9e-14	42.66	141	QPP10338.1
hypothetical protein [Streptomyces sp. IB2014 016-6]	Streptomyces sp. IB2014 016-6	78.6	78.6	0.75	1e-13	34.5	209	WP_147876073.1
hypothetical protein [Streptomyces sp. NRRL WC-3774]	Streptomyces sp. NRRL WC-3774	77.4	77.4	0.63	1e-13	42.96	152	WP_234438806.1
hypothetical protein [Actinomadura sp. OS3-83]	Actinomadura sp. OS3-83	76.6	76.6	0.57	1e-13	39.23	133	WP_242909380.1
hypothetical protein [Streptomyces lavendulae]	Streptomyces lavendulae	80.1	80.1	0.75	1e-13	44	286	BAG74709.1
hypothetical protein [Actinopolyspora halophila]	Actinopolyspora halophila	79.7	79.7	0.71	1e-13	36.97	281	WP_051070025.1
hypothetical protein [Salinispora fenicalii]	Salinispora fenicalii	79.7	79.7	0.68	1e-13	34.84	286	WP_050565601.1
hypothetical protein [Streptomyces sp. RerS4]	Streptomyces sp. RerS4	80.1	80.1	0.75	1e-13	36.42	288	WP_249768216.1
helix-turn-helix domain-containing protein [Streptomyces sp. DH12]	Streptomyces sp. DH12	79.3	79.3	0.79	1e-13	34.39	265	WP_228974013.1
hypothetical protein [Streptomyces sp. ST2-7A]	Streptomyces sp. ST2-7A	79.7	79.7	0.69	2e-13	37.89	289	WP_233876960.1
hypothetical protein [Streptomyces rubrisoli]	Streptomyces rubrisoli	77.8	77.8	0.55	2e-13	40.16	206	WP_255930383.1
hypothetical protein [Streptomyces sp. S3(2020)]	Streptomyces sp. S3(2020)	77.8	77.8	0.79	2e-13	33.88	209	NNN31824.1
hypothetical protein [Streptomyces sp. or43]	Streptomyces sp. or43	79.3	79.3	0.73	2e-13	35.93	286	WP_148016258.1
hypothetical protein [Streptomyces sp. S4.7]	Streptomyces sp. S4.7	77.8	77.8	0.75	2e-13	34.5	209	WP_164247698.1
hypothetical protein [Streptomyces sp. 7R015]	Streptomyces sp. 7R015	79.3	79.3	0.77	2e-13	38.2	283	WP_242779450.1
hypothetical protein Caci_3540 [Catenulispora acidiphila DSM 44928]	Catenulispora acidiphila DSM 44928	79	79	0.79	2e-13	34.97	284	ACU72445.1
hypothetical protein [Streptomyces sp. WAC 06738]	Streptomyces sp. WAC 06738	76.3	76.3	0.64	2e-13	38.51	157	WP_240662456.1
hypothetical protein [Streptomyces sp. SID4982]	Streptomyces sp. SID4982	77	77	0.73	3e-13	37.43	195	WP_161150808.1
hypothetical protein C3489_18875 [Streptomyces sp. Ru71]	Streptomyces sp. Ru71	77.4	77.4	0.72	3e-13	35.37	209	POX52012.1
hypothetical protein [Streptomyces pseudovenezuelae]	Streptomyces pseudovenezuelae	77.4	77.4	0.63	4e-13	42.96	227	WP_062229881.1
hypothetical protein [Acrocarpospora macrocephala]	Acrocarpospora macrocephala	78.6	78.6	0.61	4e-13	41.13	302	WP_155358091.1
hypothetical protein [Streptomyces justiciae]	Streptomyces justiciae	77	77	0.76	4e-13	34.81	208	WP_194085250.1
hypothetical protein [Streptomyces justiciae]	Streptomyces justiciae	77	77	0.76	4e-13	34.81	208	WP_256786339.1
hypothetical protein [Streptomyces sp. LUP30]	Streptomyces sp. LUP30	78.2	78.2	0.73	4e-13	34.73	285	WP_069772989.1
hypothetical protein Prum_009570 [Phytohabitans rumicis]	Phytohabitans rumicis	75.1	75.1	0.59	4e-13	38.52	140	GFJ87315.1
hypothetical protein [Streptomyces sp. PLK6-54]	Streptomyces sp. PLK6-54	76.6	76.6	0.76	6e-13	35.75	209	WP_222968641.1
hypothetical protein EBN88_17310 [Streptomyces triticirhizae]	Streptomyces triticirhizae	74.7	74.7	0.56	8e-13	41.86	141	RMI38241.1
hypothetical protein [Nocardia brasiliensis]	Nocardia brasiliensis	76.6	76.6	0.8	8e-13	34.76	222	WP_195135926.1
helix-turn-helix domain-containing protein [Streptacidiphilus jiangxiensis]	Streptacidiphilus jiangxiensis	77.8	77.8	0.75	9e-13	34.57	290	WP_052438253.1
hypothetical protein [Actinoallomurus bryophytorum]	Actinoallomurus bryophytorum	74.3	74.3	0.56	9e-13	37.01	132	WP_141955826.1
hypothetical protein SAMN04487820_101112 [Actinopolyspora mzabensis]	Actinopolyspora mzabensis	75.9	75.9	0.79	1e-12	36.26	212	SDJ65938.1
hypothetical protein [Streptomyces sp. NBRC 109706]	Streptomyces sp. NBRC 109706	75.1	75.1	0.76	1e-12	35.43	175	WP_234313737.1
hypothetical protein [Actinomadura rayongensis]	Actinomadura rayongensis	76.3	76.3	0.8	1e-12	37.36	240	WP_161101252.1
hypothetical protein [Vibrio vulnificus]	Vibrio vulnificus	75.1	75.1	0.58	1e-12	41.22	185	WP_249845304.1
hypothetical protein [Nocardia brasiliensis]	Nocardia brasiliensis	75.9	75.9	0.8	2e-12	34.76	222	WP_195093814.1
hypothetical protein [Streptomyces sp. A3M-1-3]	Streptomyces sp. A3M-1-3	76.6	76.6	0.75	2e-12	36.26	283	WP_254373023.1
hypothetical protein DMB38_25270 [Streptomyces sp. WAC 06738]	Streptomyces sp. WAC 06738	73.6	73.6	0.59	2e-12	38.52	140	AZM50974.1
hypothetical protein DPM19_23660 [Actinomadura craniellae]	Actinomadura craniellae	74.7	74.7	0.59	2e-12	40.74	190	RAY12600.1
hypothetical protein [Streptomyces cirratus]	Streptomyces cirratus	76.3	76.3	0.79	3e-12	41.44	279	WP_190187557.1
hypothetical protein [Streptomyces sp.]	Streptomyces sp.	75.1	75.1	0.63	3e-12	42.07	230	MBW8800467.1
helix-turn-helix domain-containing protein [Streptomyces sp. HL-66]	Streptomyces sp. HL-66	75.5	75.5	0.71	3e-12	35.93	251	WP_257375410.1
helix-turn-helix domain-containing protein [Catellatospora tritici]	Catellatospora tritici	74.7	74.7	0.6	3e-12	37.41	211	MBV1855857.1
hypothetical protein [Streptomyces sp.]	Streptomyces sp.	74.7	74.7	0.75	3e-12	34.29	210	MBC7273614.1
hypothetical protein FH607_028685 [Streptomyces mimosae]	Streptomyces mimosae	73.2	73.2	0.56	3e-12	41.86	141	KAB8158916.1
hypothetical protein [Streptomyces griseoluteus]	Streptomyces griseoluteus	73.6	73.6	0.69	4e-12	36.42	173	WP_135789898.1
hypothetical protein [Streptomyces venezuelae]	Streptomyces venezuelae	73.2	73.2	0.64	4e-12	37.41	161	WP_223833045.1
hypothetical protein [unclassified Streptomyces]	unclassified Streptomyces	74.7	74.7	0.77	4e-12	40	228	WP_215119137.1
hypothetical protein [Streptomyces sp. Ru71]	Streptomyces sp. Ru71	73.2	73.2	0.61	5e-12	35.71	162	WP_258054850.1
helix-turn-helix domain-containing protein [Streptomyces kanasensis]	Streptomyces kanasensis	75.1	75.1	0.71	5e-12	35.93	265	WP_232791042.1
hypothetical protein [Streptomyces tanashiensis]	Streptomyces tanashiensis	75.9	75.9	0.76	6e-12	36.16	336	WP_229843810.1
hypothetical protein [Streptomyces nashvillensis]	Streptomyces nashvillensis	75.9	75.9	0.76	6e-12	36.72	336	WP_229885625.1
hypothetical protein [Catenulispora sp.]	Catenulispora sp.	72.4	72.4	0.6	7e-12	39.86	158	NUR57965.1
hypothetical protein DEJ49_30185 [Streptomyces venezuelae]	Streptomyces venezuelae	73.6	73.6	0.75	7e-12	36.57	210	QES44692.1
unknown [Streptomyces sp. AM-7161]	Streptomyces sp. AM-7161	75.5	75.5	0.76	8e-12	36.16	348	BAC79023.1
hypothetical protein [Streptomyces rubidus]	Streptomyces rubidus	73.6	73.6	0.75	1e-11	35.96	209	WP_069467320.1
hypothetical protein [Streptomyces]	Streptomyces	74.3	74.3	0.72	1e-11	33.13	257	WP_185945153.1
hypothetical protein [Streptomyces sp. B93]	Streptomyces sp. B93	73.2	73.2	0.75	1e-11	33.71	210	WP_210921748.1
hypothetical protein [Streptomyces sp. GESEQ-4]	Streptomyces sp. GESEQ-4	73.2	73.2	0.72	1e-11	33.33	207	WP_210581188.1
hypothetical protein [Streptomyces atriruber]	Streptomyces atriruber	73.2	73.2	0.75	1e-11	36	208	WP_055563987.1
hypothetical protein [Actinomadura sp. 6K520]	Actinomadura sp. 6K520	72.4	72.4	0.74	1e-11	37.79	172	WP_207929078.1
hypothetical protein [Streptomyces sp. HNM0574]	Streptomyces sp. HNM0574	73.6	73.6	0.74	2e-11	34.12	261	WP_169442892.1
hypothetical protein [Streptomyces sp. PIP175]	Streptomyces sp. PIP175	72.8	72.8	0.75	2e-11	33.71	209	WP_181791751.1
hypothetical protein DMB38_13310 [Streptomyces sp. WAC 06738]	Streptomyces sp. WAC 06738	72.8	72.8	0.75	2e-11	32.95	211	AZM46656.1
hypothetical protein DEJ47_31445 [Streptomyces venezuelae]	Streptomyces venezuelae	72.4	72.4	0.75	2e-11	37.14	199	QES31886.1
hypothetical protein [Actinomycetia bacterium]	Actinomycetia bacterium	71.2	71.2	0.64	2e-11	34.25	155	MCL2731480.1
hypothetical protein [Longispora albida]	Longispora albida	72.8	72.8	0.72	2e-11	37.72	223	WP_018348209.1
hypothetical protein AQ490_24820 [Streptomyces vitaminophilus]	Streptomyces vitaminophilus	71.2	71.2	0.62	2e-11	36.36	146	KRV48500.1
hypothetical protein [Streptomyces venezuelae]	Streptomyces venezuelae	72.4	72.4	0.75	2e-11	37.14	212	WP_223828560.1
hypothetical protein [Streptomyces sp. NP-1717]	Streptomyces sp. NP-1717	72.4	72.4	0.75	2e-11	34.29	209	WP_242569990.1
hypothetical protein [Streptomyces galbus]	Streptomyces galbus	72	72	0.79	3e-11	34.07	208	WP_168372709.1
hypothetical protein [unclassified Streptomyces]	unclassified Streptomyces	72.4	72.4	0.64	3e-11	38.1	212	WP_161235465.1
hypothetical protein [Streptomyces somaliensis DSM 40738]	Streptomyces somaliensis DSM 40738	73.2	73.2	0.79	3e-11	34.41	263	MCQ0023167.1
hypothetical protein E1285_00145 [Actinomadura sp. 7K507]	Actinomadura sp. 7K507	70.9	70.9	0.56	3e-11	40.16	159	TDC98381.1
hypothetical protein [Streptomyces abyssalis]	Streptomyces abyssalis	73.6	73.6	0.74	3e-11	38.82	292	WP_070010968.1
hypothetical protein [Streptomyces sp. I05A-00742]	Streptomyces sp. I05A-00742	71.6	71.6	0.74	3e-11	37.99	193	WP_171166000.1
hypothetical protein AA958_12640 [Streptomyces sp. CNQ-509]	Streptomyces sp. CNQ-509	72	72	0.75	3e-11	32.37	211	AKH82934.1
hypothetical protein [Streptomyces sp. IB201691-2A2]	Streptomyces sp. IB201691-2A2	71.6	71.6	0.74	4e-11	33.14	209	WP_143644457.1
hypothetical protein [Streptomyces marincola]	Streptomyces marincola	71.6	71.6	0.67	4e-11	41.06	211	WP_086159329.1
hypothetical protein [Streptomyces]	Streptomyces	71.6	71.6	0.6	4e-11	41.3	210	WP_198356987.1
hypothetical protein [unclassified Streptomyces]	unclassified Streptomyces	71.6	71.6	0.6	5e-11	41.3	210	WP_250977689.1
hypothetical protein [Streptomyces sp. I05A-00742]	Streptomyces sp. I05A-00742	72.4	72.4	0.75	5e-11	33.33	271	WP_212764950.1
hypothetical protein [Streptomyces qinzhouensis]	Streptomyces qinzhouensis	71.2	71.2	0.75	5e-11	38.15	207	WP_146478504.1
hypothetical protein [Streptomyces sp. TLI_55]	Streptomyces sp. TLI_55	70.9	70.9	0.75	5e-11	35.63	179	WP_257042174.1
helix-turn-helix domain-containing protein [Amycolatopsis sp. Poz14]	Amycolatopsis sp. Poz14	73.2	73.2	0.72	5e-11	36.75	331	WP_238606745.1
hypothetical protein [Nocardia pseudobrasiliensis]	Nocardia pseudobrasiliensis	70.5	70.5	0.6	5e-11	40.43	163	WP_147288041.1
hypothetical protein FHX41_5665 [Actinomadura hallensis]	Actinomadura hallensis	70.9	70.9	0.75	5e-11	35.84	181	TQM71885.1
hypothetical protein GCM10010208_33260 [Actinomadura livida]	Actinomadura livida	70.9	70.9	0.77	6e-11	34.83	181	GGU06253.1
hypothetical protein [Streptomyces sp. WAC 06738]	Streptomyces sp. WAC 06738	70.1	70.1	0.56	6e-11	35.43	160	WP_240662176.1
hypothetical protein [Streptomyces sp. SID10815]	Streptomyces sp. SID10815	69.7	69.7	0.64	7e-11	39.31	145	WP_164585322.1
hypothetical protein [Streptomyces galbus]	Streptomyces galbus	70.9	70.9	0.75	8e-11	34.1	208	WP_137303616.1
hypothetical protein [Streptomyces purpurascens]	Streptomyces purpurascens	71.2	71.2	0.77	8e-11	39.44	228	WP_189722841.1
hypothetical protein [Actinomadura sp. 7K507]	Actinomadura sp. 7K507	70.9	70.9	0.56	8e-11	40.16	217	WP_132146129.1
hypothetical protein OV320_2112 [Actinobacteria bacterium OV320]	Actinobacteria bacterium OV320	70.9	70.9	0.71	8e-11	33.13	209	KPI32429.1
hypothetical protein [Streptomyces sp. NL15-2K]	Streptomyces sp. NL15-2K	69.3	69.3	0.64	9e-11	35.17	149	WP_253267287.1
hypothetical protein [Actinomadura sp. 7K507]	Actinomadura sp. 7K507	70.5	70.5	0.75	1e-10	32.56	194	WP_207946793.1
hypothetical protein SAMN06272735_8671 [Streptomyces sp. TLI_55]	Streptomyces sp. TLI_55	70.5	70.5	0.84	1e-10	34.87	208	SNX88232.1
hypothetical protein [Streptomyces sp. CNQ-509]	Streptomyces sp. CNQ-509	69.3	69.3	0.57	1e-10	33.59	160	WP_253911248.1
hypothetical protein [unclassified Streptomyces]	unclassified Streptomyces	71.6	71.6	0.76	1e-10	34.66	297	WP_131543620.1
hypothetical protein [Actinomycetia bacterium]	Actinomycetia bacterium	68.9	68.9	0.61	1e-10	38.13	151	MBO0806688.1
hypothetical protein SSPS47_08240 [Streptomyces sp. S4.7]	Streptomyces sp. S4.7	70.1	70.1	0.75	1e-10	34.3	198	QHY95110.1
hypothetical protein [Streptomyces nanshensis]	Streptomyces nanshensis	71.2	71.2	0.76	2e-10	34.66	297	WP_141760688.1
hypothetical protein [Streptomyces huiliensis]	Streptomyces huiliensis	70.9	70.9	0.72	2e-10	32.93	251	WP_223771845.1
hypothetical protein [Streptomyces sp. 303MFCol5.2]	Streptomyces sp. 303MFCol5.2	70.1	70.1	0.74	2e-10	35.47	209	WP_020132901.1
hypothetical protein [Streptomyces cocklensis]	Streptomyces cocklensis	70.9	70.9	0.71	2e-10	38.65	270	WP_251484380.1
hypothetical protein [unclassified Streptomyces]	unclassified Streptomyces	71.2	71.2	0.76	2e-10	34.66	297	WP_125618772.1
helix-turn-helix domain-containing protein [Amycolatopsis sp. CFH S0740]	Amycolatopsis sp. CFH S0740	70.5	70.5	0.73	2e-10	36.09	247	WP_240692032.1
conserved hypothetical protein [Streptomyces tendae]	Streptomyces tendae	70.1	70.1	0.72	2e-10	32.34	226	AFS18594.1
helix-turn-helix domain-containing protein [Amycolatopsis sp. CFH S0078]	Amycolatopsis sp. CFH S0078	70.9	70.9	0.73	2e-10	36.09	298	WP_240690753.1
hypothetical protein [Streptomyces sp. A2-16]	Streptomyces sp. A2-16	70.1	70.1	0.63	2e-10	41.96	228	WP_212669526.1
conserved hypothetical protein [Streptomyces virginiae]	Streptomyces virginiae	69.3	69.3	0.79	2e-10	35.29	203	ADQ43382.1
helix-turn-helix domain-containing protein [Amycolatopsis orientalis]	Amycolatopsis orientalis	70.1	70.1	0.77	3e-10	35.59	260	WP_235146567.1
hypothetical protein [Kitasatospora]	Kitasatospora	68.6	68.6	0.74	3e-10	34.3	178	WP_233290090.1
hypothetical protein [Streptomyces purpureus]	Streptomyces purpureus	70.1	70.1	0.71	3e-10	36.81	265	WP_229832686.1
OvmZ protein [Streptomyces olivoreticuli]	Streptomyces olivoreticuli	69.7	69.7	0.67	3e-10	37.75	233	WP_162890294.1
hypothetical protein [Actinomadura]	Actinomadura	68.6	68.6	0.74	3e-10	34.88	172	WP_221480674.1
hypothetical protein [Longispora fulva]	Longispora fulva	69.3	69.3	0.72	4e-10	38.92	226	WP_197007194.1
hypothetical protein [Streptomyces sp. PSKA01]	Streptomyces sp. PSKA01	68.9	68.9	0.75	4e-10	37.36	204	WP_186284141.1
hypothetical protein [Actinomadura sp. 7K534]	Actinomadura sp. 7K534	68.2	68.2	0.74	4e-10	34.88	172	WP_207945472.1
hypothetical protein [Actinomadura sp. OS3-83]	Actinomadura sp. OS3-83	70.1	70.1	0.77	4e-10	34.02	293	WP_242911368.1
hypothetical protein [Streptomyces sp. NRRL B-24085]	Streptomyces sp. NRRL B-24085	69.3	69.3	0.63	4e-10	40.14	227	WP_053852329.1
hypothetical protein DFR76_109504 [Nocardia pseudobrasiliensis]	Nocardia pseudobrasiliensis	68.9	68.9	0.73	4e-10	37.28	217	RDI64161.1
hypothetical protein [Longispora fulva]	Longispora fulva	69.3	69.3	0.72	4e-10	38.92	226	WP_197007581.1
hypothetical protein [Streptomyces marincola]	Streptomyces marincola	68.9	68.9	0.64	4e-10	41.1	211	WP_226074989.1
hypothetical protein SAMN05216371_4263 [Streptomyces sp. TLI_053]	Streptomyces sp. TLI_053	68.6	68.6	0.8	5e-10	34.76	207	SDT72239.1
helix-turn-helix domain-containing protein [Amycolatopsis]	Amycolatopsis	70.1	70.1	0.74	5e-10	35.29	305	WP_237599384.1
hypothetical protein [Streptomyces sp. S3(2020)]	Streptomyces sp. S3(2020)	67	67	0.56	5e-10	34.65	137	WP_240982434.1
hypothetical protein DI272_39570 [Streptomyces sp. Act143]	Streptomyces sp. Act143	68.6	68.6	0.71	6e-10	36.75	208	PWI19584.1
hypothetical protein Jiend_53670 [Micromonospora endophytica (Xie et al. 2001) Li et al. 2019]	Micromonospora endophytica (Xie et al. 2001) Li et al. 2019	68.9	68.9	0.75	7e-10	34.88	251	BCJ61945.1
hypothetical protein [Streptomyces sp. Act143]	Streptomyces sp. Act143	68.6	68.6	0.71	7e-10	36.75	229	WP_258314810.1
hypothetical protein [Actinokineospora pegani]	Actinokineospora pegani	67	67	0.71	9e-10	36.42	166	WP_156754465.1
conserved hypothetical protein ovmZ-like [Streptomyces anulatus]	Streptomyces anulatus	67.8	67.8	0.79	9e-10	33.7	206	CAX48664.1
hypothetical protein [Streptomyces fructofermentans]	Streptomyces fructofermentans	67.8	67.8	0.75	9e-10	32.56	209	WP_190039716.1
hypothetical protein VR45_16855 [Streptomyces sp. NRRL S-495]	Streptomyces sp. NRRL S-495	67.8	67.8	0.78	1e-09	33.89	207	KJY34526.1
hypothetical protein [Streptomyces barkulensis]	Streptomyces barkulensis	68.2	68.2	0.59	1e-09	36.76	228	WP_143688637.1
OvmZ protein [Streptomyces roseoverticillatus]	Streptomyces roseoverticillatus	68.2	68.2	0.63	1e-09	39.86	227	WP_157848658.1
hypothetical protein E1289_21830 [Actinomadura sp. 6K520]	Actinomadura sp. 6K520	65.9	65.9	0.59	1e-09	39.26	134	TDE28362.1
EpaI [Kitasatospora sp. HKI 714]	Kitasatospora sp. HKI 714	67.4	67.4	0.78	1e-09	33.89	207	AHW81468.1
hypothetical protein ASD48_40840 [Streptomyces sp. Root1310]	Streptomyces sp. Root1310	67.4	67.4	0.72	1e-09	31.74	209	KQX68921.1
hypothetical protein [Saccharomonospora saliphila]	Saccharomonospora saliphila	65.5	65.5	0.55	2e-09	36.22	133	WP_083940320.1
hypothetical protein [Streptomyces sp. Root1310]	Streptomyces sp. Root1310	67.8	67.8	0.72	2e-09	31.74	226	WP_242432710.1
hypothetical protein A6A06_36030 [Streptomyces sp. CB02923]	Streptomyces sp. CB02923	68.6	68.6	0.79	2e-09	36.81	296	OKI07325.1
hypothetical protein G9272_00415 [Streptomyces asoensis]	Streptomyces asoensis	67	67	0.75	2e-09	33.53	209	QJS98990.1
hypothetical protein [Actinokineospora diospyrosa]	Actinokineospora diospyrosa	66.6	66.6	0.73	2e-09	36.14	178	WP_253886408.1
hypothetical protein BN159_7963 [Streptomyces davaonensis JCM 4913]	Streptomyces davaonensis JCM 4913	66.2	66.2	0.72	3e-09	34.76	190	CCK32342.1
helix-turn-helix domain-containing protein [Amycolatopsis nivea]	Amycolatopsis nivea	68.2	68.2	0.72	3e-09	35.54	331	WP_240691406.1
hypothetical protein [Streptomyces alni]	Streptomyces alni	65.9	65.9	0.39	3e-09	48.35	168	WP_143120602.1
hypothetical protein C1I93_02145 [Micromonospora endophytica (Xie et al. 2001) Li et al. 2019]	Micromonospora endophytica (Xie et al. 2001) Li et al. 2019	65.1	65.1	0.62	3e-09	37.32	140	PZG00540.1
helix-turn-helix domain-containing protein [Nocardia jejuensis]	Nocardia jejuensis	67	67	0.74	3e-09	35.12	242	WP_174557125.1
helix-turn-helix domain-containing protein [Streptomyces cyaneofuscatus]	Streptomyces cyaneofuscatus	67.4	67.4	0.78	4e-09	36.96	276	WP_203611939.1
hypothetical protein [Streptomyces sp. CMB-StM0423]	Streptomyces sp. CMB-StM0423	66.2	66.2	0.75	4e-09	32.37	211	WP_101424042.1
hypothetical protein [Streptomyces sp. 2238-SVT4]	Streptomyces sp. 2238-SVT4	67.4	67.4	0.66	4e-09	37.09	281	BAJ07840.1
putative regulator [Streptomyces albaduncus]	Streptomyces albaduncus	67	67	0.64	4e-09	36.24	265	CBH32095.1
OvmZ protein [Streptosporangium nondiastaticum]	Streptosporangium nondiastaticum	66.6	66.6	0.63	5e-09	40.56	238	PSJ24441.1
hypothetical protein [Actinoplanes lobatus]	Actinoplanes lobatus	66.2	66.2	0.64	5e-09	40.14	224	WP_188120364.1
hypothetical protein [Amycolatopsis nigrescens]	Amycolatopsis nigrescens	64.3	64.3	0.56	5e-09	45.31	137	WP_020672326.1
hypothetical protein [Streptomyces sp. PLAI1-29]	Streptomyces sp. PLAI1-29	66.6	66.6	0.65	5e-09	38.67	266	WP_168104441.1
hypothetical protein [Actinomadura hallensis]	Actinomadura hallensis	64.7	64.7	0.59	6e-09	37.78	158	WP_221635432.1
hypothetical protein [Streptomyces sp. NRRL S-37]	Streptomyces sp. NRRL S-37	65.9	65.9	0.74	7e-09	36.46	212	WP_051767180.1
hypothetical protein [Amycolatopsis antarctica]	Amycolatopsis antarctica	65.1	65.1	0.48	7e-09	40.37	182	WP_133116375.1
hypothetical protein [Streptomyces somaliensis]	Streptomyces somaliensis	66.2	66.2	0.71	7e-09	33.94	261	MCP9962571.1
hypothetical protein [Actinokineospora diospyrosa]	Actinokineospora diospyrosa	65.9	65.9	0.73	8e-09	36.14	227	MCP2269410.1
hypothetical protein [Streptomyces populi]	Streptomyces populi	65.5	65.5	0.77	9e-09	37.02	211	WP_103552877.1
helix-turn-helix domain-containing protein [Kibdelosporangium aridum]	Kibdelosporangium aridum	65.5	65.5	0.66	9e-09	37.09	229	WP_235038717.1
hypothetical protein [Streptomyces sp. 303MFCol5.2]	Streptomyces sp. 303MFCol5.2	63.9	63.9	0.55	9e-09	34.13	139	WP_020133206.1
hypothetical protein E1285_24705 [Actinomadura sp. 7K507]	Actinomadura sp. 7K507	63.5	63.5	0.59	1e-08	36.3	134	TDC85748.1
hypothetical protein [Streptomyces radiopugnans]	Streptomyces radiopugnans	64.7	64.7	0.71	1e-08	33.33	195	WP_093657017.1
helix-turn-helix domain-containing protein [unclassified Streptomyces]	unclassified Streptomyces	66.2	66.2	0.78	1e-08	35.87	304	WP_158689939.1
hypothetical protein [Streptomyces sp. ISL-98]	Streptomyces sp. ISL-98	65.9	65.9	0.8	1e-08	34.97	277	WP_214921469.1
hypothetical protein [Streptomyces sp. SN-593]	Streptomyces sp. SN-593	64.7	64.7	0.75	1e-08	33.14	209	WP_237404746.1
hypothetical protein [Streptomyces tubercidicus]	Streptomyces tubercidicus	65.1	65.1	0.61	2e-08	36.17	225	WP_218039315.1
hypothetical protein [Streptomyces sp. SLBN-115]	Streptomyces sp. SLBN-115	64.7	64.7	0.75	2e-08	33.72	209	TQJ37130.1
helix-turn-helix domain-containing protein [Streptomyces sp. CS090A]	Streptomyces sp. CS090A	65.5	65.5	0.78	2e-08	35.91	283	WP_204164329.1
hypothetical protein [Streptomyces sp. CB02923]	Streptomyces sp. CB02923	65.1	65.1	0.76	2e-08	36.93	252	WP_199930774.1
hypothetical protein E1266_07070 [Actinomadura sp. 7K534]	Actinomadura sp. 7K534	62.8	62.8	0.59	2e-08	37.04	134	TDB97323.1
hypothetical protein GCM10010249_53410 [Streptomyces roseolilacinus]	Streptomyces roseolilacinus	63.9	63.9	0.8	2e-08	32.8	190	GGQ28053.1
hypothetical protein GA0115237_102277 [Streptomyces sp. ScaeMP-6W]	Streptomyces sp. ScaeMP-6W	64.3	64.3	0.68	2e-08	34.62	209	SCD46737.1
helix-turn-helix domain-containing protein [Saccharomonospora sp. CUA-673]	Saccharomonospora sp. CUA-673	65.1	65.1	0.76	2e-08	35.06	279	WP_075845427.1
hypothetical protein [unclassified Streptomyces]	unclassified Streptomyces	63.9	63.9	0.79	3e-08	34.04	217	WP_079170855.1
helix-turn-helix domain-containing protein [Kitasatospora kifunensis]	Kitasatospora kifunensis	63.5	63.5	0.57	3e-08	43.51	204	WP_184934598.1
hypothetical protein [Streptomyces sp.]	Streptomyces sp.	63.5	63.5	0.71	3e-08	36.14	208	NUP36589.1
hypothetical protein [Streptomyces sp. REN17]	Streptomyces sp. REN17	64.3	64.3	0.71	3e-08	32.34	263	WP_221349917.1
hypothetical protein BJP40_15970 [Streptomyces sp. CC53]	Streptomyces sp. CC53	62.4	62.4	0.6	4e-08	38.36	154	OII65750.1
hypothetical protein [Streptomyces hygroscopicus]	Streptomyces hygroscopicus	63.5	63.5	0.59	4e-08	38.24	208	WP_244417595.1
hypothetical protein [Streptomyces pactum]	Streptomyces pactum	62.8	62.8	0.6	4e-08	34.53	186	WP_055419782.1
hypothetical protein [Streptomyces sp. SAJ15]	Streptomyces sp. SAJ15	63.5	63.5	0.6	5e-08	34.53	233	WP_144381523.1
hypothetical protein [Streptomyces antibioticus]	Streptomyces antibioticus	63.2	63.2	0.71	5e-08	36.14	208	WP_059197812.1
hypothetical protein [Streptomyces sp. IB2014 016-6]	Streptomyces sp. IB2014 016-6	62	62	0.59	5e-08	34.51	143	WP_206669172.1
hypothetical protein [Streptomyces sp. CC228A]	Streptomyces sp. CC228A	60.5	60.5	0.46	6e-08	42.99	106	WP_236242979.1
hypothetical protein [Streptomyces luteogriseus]	Streptomyces luteogriseus	62.8	62.8	0.68	7e-08	33.97	209	WP_221513277.1
hypothetical protein JJ691_65410 [Kutzneria sp. CA-103260]	Kutzneria sp. CA-103260	62.8	62.8	0.62	7e-08	37.5	211	QUQ68794.1
hypothetical protein GCM10010496_65960 [Streptomyces asoensis]	Streptomyces asoensis	62.8	62.8	0.75	7e-08	30.99	209	GGQ91832.1
hypothetical protein SAMN05421504_107340 [Amycolatopsis xylanica]	Amycolatopsis xylanica	62.4	62.4	0.8	8e-08	32.78	197	SDY89240.1
hypothetical protein [Amycolatopsis xylanica]	Amycolatopsis xylanica	62.4	62.4	0.8	8e-08	32.78	190	WP_143047187.1
hypothetical protein [Nocardia concava]	Nocardia concava	63.2	63.2	0.61	8e-08	40.58	246	WP_174416459.1
hypothetical protein N566_25210 [Streptomycetaceae bacterium MP113-05]	Streptomycetaceae bacterium MP113-05	63.2	63.2	0.74	8e-08	32.54	246	EST24049.1
hypothetical protein [Streptomyces asoensis]	Streptomyces asoensis	62.8	62.8	0.75	8e-08	30.99	226	WP_229901522.1
helix-turn-helix domain-containing protein [Kutzneria sp. CA-103260]	Kutzneria sp. CA-103260	62.4	62.4	0.57	9e-08	38.93	197	WP_211763440.1
helix-turn-helix domain-containing protein [Phytoactinopolyspora mesophila]	Phytoactinopolyspora mesophila	62.8	62.8	0.52	1e-07	38.33	229	WP_222851160.1
hypothetical protein [Actinomadura rayongensis]	Actinomadura rayongensis	62	62	0.77	1e-07	31.25	183	WP_161106420.1
hypothetical protein [Streptomyces sp. HB132]	Streptomyces sp. HB132	61.6	61.6	0.6	1e-07	33.81	186	WP_205023632.1
hypothetical protein [Streptomyces yokosukanensis]	Streptomyces yokosukanensis	62	62	0.72	1e-07	31.98	193	WP_067122166.1
hypothetical protein [Streptomyces]	Streptomyces	62.8	62.8	0.73	1e-07	32.74	256	WP_124265853.1
hypothetical protein [Streptomyces thinghirensis]	Streptomyces thinghirensis	62.4	62.4	0.59	2e-07	38.03	262	MCF2436234.1
hypothetical protein [Streptomyces sp. MMG1121]	Streptomyces sp. MMG1121	62.4	62.4	0.66	2e-07	39.35	276	WP_234384645.1
hypothetical protein [Streptomyces asoensis]	Streptomyces asoensis	60.5	60.5	0.64	2e-07	34.25	155	WP_253267630.1
conserved hypothetical protein ovmZ-like [Streptomyces virginiae]	Streptomyces virginiae	61.6	61.6	0.79	2e-07	31.15	212	CAL34100.1
hypothetical protein EES46_24755 [Streptomyces sp. ADI98-10]	Streptomyces sp. ADI98-10	62.4	62.4	0.73	2e-07	32.74	308	RPK83857.1
hypothetical protein [Streptomyces showdoensis]	Streptomyces showdoensis	62.4	62.4	0.82	2e-07	35.98	331	WP_165591042.1
hypothetical protein [Catelliglobosispora koreensis]	Catelliglobosispora koreensis	61.6	61.6	0.72	3e-07	31.36	231	WP_157631972.1
hypothetical protein PZ61_0206905 [Streptomyces sp. MNU77]	Streptomyces sp. MNU77	60.8	60.8	0.48	3e-07	40	202	OLO30271.1
hypothetical protein [unclassified Streptomyces]	unclassified Streptomyces	61.2	61.2	0.71	3e-07	33.93	217	WP_071272238.1
WT5.5 [Streptomyces sp. WT5]	Streptomyces sp. WT5	61.2	61.2	0.75	3e-07	36	212	AEW22934.1
hypothetical protein [Streptomyces rubidus]	Streptomyces rubidus	59.7	59.7	0.41	4e-07	43.62	157	WP_143080602.1
hypothetical protein [Streptomyces sp. CBMA29]	Streptomyces sp. CBMA29	59.7	59.7	0.41	4e-07	42.55	148	WP_188281773.1
hypothetical protein [Streptomyces sp. CBMA29]	Streptomyces sp. CBMA29	58.5	58.5	0.4	4e-07	42.39	116	MBD0736422.1
hypothetical protein [Actinocrispum wychmicini]	Actinocrispum wychmicini	60.1	60.1	0.62	6e-07	34.75	203	WP_132125714.1
hypothetical protein [Streptomyces]	Streptomyces	59.7	59.7	0.49	8e-07	39.47	196	WP_056698546.1
hypothetical protein [Rhodococcus cavernicola]	Rhodococcus cavernicola	60.5	60.5	0.58	8e-07	35.61	264	WP_235916603.1
helix-turn-helix domain-containing protein [Streptomyces lichenis]	Streptomyces lichenis	60.5	60.5	0.76	8e-07	36	257	WP_248635199.1
hypothetical protein GA0115240_165413 [Streptomyces sp. DvalAA-14]	Streptomyces sp. DvalAA-14	58.5	58.5	0.41	9e-07	42.55	150	SCE47228.1
hypothetical protein [Streptomyces sp. TSRI0395]	Streptomyces sp. TSRI0395	59.7	59.7	0.49	9e-07	39.47	196	WP_073959877.1
hypothetical protein [Streptomyces sp. SLBN-115]	Streptomyces sp. SLBN-115	58.5	58.5	0.64	1e-06	34.25	155	WP_235034841.1
hypothetical protein [Streptomyces sp. MBT49]	Streptomyces sp. MBT49	59.7	59.7	0.75	1e-06	31.58	226	WP_234482680.1
hypothetical protein [Streptomyces sp. PLK6-54]	Streptomyces sp. PLK6-54	58.2	58.2	0.41	1e-06	42.55	153	WP_222963672.1
hypothetical protein [Streptomyces sp. MBT97]	Streptomyces sp. MBT97	59.7	59.7	0.75	1e-06	31.58	226	WP_234485978.1
hypothetical protein [Streptomyces sp. MBT97]	Streptomyces sp. MBT97	59.3	59.3	0.75	1e-06	31.58	209	MBK3636119.1
hypothetical protein [unclassified Streptomyces]	unclassified Streptomyces	58.9	58.9	0.44	1e-06	42.57	196	WP_141746102.1
hypothetical protein [Streptomyces europaeiscabiei]	Streptomyces europaeiscabiei	58.9	58.9	0.49	1e-06	38.6	196	WP_159392600.1
hypothetical protein [Streptomyces sp. MBT49]	Streptomyces sp. MBT49	59.3	59.3	0.75	1e-06	31.58	209	MBK3628688.1
hypothetical protein [Streptomyces sp. WAC00303]	Streptomyces sp. WAC00303	58.9	58.9	0.52	1e-06	37.5	196	WP_248586282.1
hypothetical protein [Streptomyces mobaraensis]	Streptomyces mobaraensis	59.7	59.7	0.79	2e-06	32.79	262	WP_004943521.1
hypothetical protein [Longispora fulva]	Longispora fulva	58.9	58.9	0.64	2e-06	38.46	214	WP_197003309.1
hypothetical protein [Streptomyces sp. CB02115]	Streptomyces sp. CB02115	58.5	58.5	0.49	2e-06	39.82	196	WP_073743110.1
hypothetical protein SAMN05216223_102343 [Streptomyces yanglinensis]	Streptomyces yanglinensis	57.8	57.8	0.41	2e-06	42.55	154	SEF88000.1
hypothetical protein [Actinomadura rubteroloni]	Actinomadura rubteroloni	58.2	58.2	0.72	2e-06	31.93	179	WP_146059038.1
hypothetical protein [Streptomyces sp. or20]	Streptomyces sp. or20	58.2	58.2	0.45	2e-06	42.16	196	WP_097962959.1
hypothetical protein [Actinocorallia sp. API 0066]	Actinocorallia sp. API 0066	57.8	57.8	0.73	3e-06	35.71	174	WP_230612128.1
hypothetical protein [Streptomyces roseolilacinus]	Streptomyces roseolilacinus	57.4	57.4	0.59	3e-06	35.51	149	WP_189537716.1
hypothetical protein [Streptomyces anulatus]	Streptomyces anulatus	58.2	58.2	0.49	3e-06	38.6	196	WP_190007180.1
hypothetical protein BTM25_23990 [Actinomadura rubteroloni]	Actinomadura rubteroloni	57.8	57.8	0.72	3e-06	31.93	191	POM23777.1
hypothetical protein [Streptomyces]	Streptomyces	58.2	58.2	0.61	4e-06	40.71	225	WP_103501675.1
hypothetical protein [Streptomyces sp.]	Streptomyces sp.	56.2	56.2	0.44	4e-06	41.41	126	NUP45150.1
hypothetical protein [Streptomyces sp. rh207]	Streptomyces sp. rh207	56.6	56.6	0.44	4e-06	41.58	137	WP_097936142.1
hypothetical protein [Streptomyces sp. rh206]	Streptomyces sp. rh206	56.6	56.6	0.44	5e-06	41.58	144	WP_143672464.1
hypothetical protein [Streptomyces sp.]	Streptomyces sp.	55.8	55.8	0.31	5e-06	45.07	120	NUS16167.1
hypothetical protein [Streptomyces sp. rh195]	Streptomyces sp. rh195	56.2	56.2	0.44	5e-06	41.58	140	WP_143669794.1
hypothetical protein [Antrihabitans stalagmiti]	Antrihabitans stalagmiti	57.8	57.8	0.68	5e-06	29.49	238	WP_233528611.1
hypothetical protein [Streptomyces anulatus]	Streptomyces anulatus	57	57	0.45	8e-06	41.18	196	WP_219612663.1
hypothetical protein CFN78_17425 [Amycolatopsis antarctica]	Amycolatopsis antarctica	55.1	55.1	0.4	9e-06	42.22	122	OZM71928.1
hypothetical protein [Streptomyces sp. 31A4]	Streptomyces sp. 31A4	57.4	57.4	0.79	1e-05	38.55	270	AGZ94387.1
hypothetical protein [Streptosporangiales bacterium]	Streptosporangiales bacterium	56.2	56.2	0.45	1e-05	39.81	189	MCL2586575.1
hypothetical protein [Actinomycetia bacterium]	Actinomycetia bacterium	56.2	56.2	0.45	1e-05	39.81	189	MCL2552739.1
hypothetical protein [Streptomyces sp. YS415]	Streptomyces sp. YS415	55.1	55.1	0.58	1e-05	34.09	137	WP_250072826.1
hypothetical protein [Longispora albida]	Longispora albida	56.2	56.2	0.66	2e-05	28.8	240	WP_018350964.1
hypothetical protein [Streptomyces radicis]	Streptomyces radicis	55.8	55.8	0.7	2e-05	35.22	197	WP_147437605.1
hypothetical protein DVK44_34390 [Streptomyces paludis]	Streptomyces paludis	55.8	55.8	0.71	2e-05	33.74	206	AXG81982.1
hypothetical protein [Streptomyces sp. AC550_RSS872]	Streptomyces sp. AC550_RSS872	54.7	54.7	0.45	3e-05	38.1	153	WP_217211464.1
hypothetical protein [Streptomyces sp. S3(2020)]	Streptomyces sp. S3(2020)	56.2	56.2	0.76	3e-05	37.29	288	WP_206328142.1
hypothetical protein LUW77_16020 [Streptomyces radiopugnans]	Streptomyces radiopugnans	55.1	55.1	0.8	3e-05	30.89	195	URN12622.1
hypothetical protein [Streptomyces sp. MBT65]	Streptomyces sp. MBT65	55.1	55.1	0.6	4e-05	35.04	228	WP_200690553.1
hypothetical protein [Streptomyces sp. CNH189]	Streptomyces sp. CNH189	55.1	55.1	0.75	5e-05	33.71	209	AGH68896.1
hypothetical protein [Streptomyces guanduensis]	Streptomyces guanduensis	53.5	53.5	0.44	9e-05	39.39	172	WP_143031656.1
helix-turn-helix domain-containing protein [Streptomyces sp. HPF1205]	Streptomyces sp. HPF1205	54.7	54.7	0.59	1e-04	41.04	276	WP_225844529.1
hypothetical protein [unclassified Streptomyces]	unclassified Streptomyces	51.6	51.6	0.3	1e-04	44.93	96	WP_141709029.1
hypothetical protein SAMN05216259_103244 [Streptomyces guanduensis]	Streptomyces guanduensis	53.5	53.5	0.44	1e-04	39.39	184	SDN23073.1
hypothetical protein [unclassified Streptomyces]	unclassified Streptomyces	53.5	53.5	0.6	1e-04	33.81	186	WP_051715031.1
hypothetical protein [Streptomyces sp. S4.7]	Streptomyces sp. S4.7	52	52	0.52	1e-04	34.17	126	WP_164249823.1
conserved hypothetical protein [Streptomyces cocklensis]	Streptomyces cocklensis	52.4	52.4	0.29	2e-04	43.94	155	CAG6395653.1
hypothetical protein [Streptomyces paucisporeus]	Streptomyces paucisporeus	52	52	0.29	2e-04	43.94	155	WP_143172463.1
hypothetical protein [Streptomyces bryophytorum]	Streptomyces bryophytorum	52	52	0.29	2e-04	43.94	155	WP_205047666.1
hypothetical protein [Nocardia brasiliensis]	Nocardia brasiliensis	50.8	50.8	0.45	2e-04	35.78	105	WP_148310773.1
hypothetical protein [Streptomyces davaonensis]	Streptomyces davaonensis	51.6	51.6	0.54	3e-04	33.06	135	WP_106435822.1
hypothetical protein [Streptomyces venezuelae]	Streptomyces venezuelae	52.4	52.4	0.64	3e-04	32.89	209	WP_150215280.1
hypothetical protein [Actinopolyspora erythraea]	Actinopolyspora erythraea	51.2	51.2	0.56	3e-04	31.75	132	WP_144311965.1
hypothetical protein [Streptomyces sp. HPF1205]	Streptomyces sp. HPF1205	52	52	0.44	3e-04	37.37	188	WP_225846337.1
helix-turn-helix domain-containing protein [Phytoactinopolyspora limicola]	Phytoactinopolyspora limicola	52	52	0.36	5e-04	41.46	197	WP_207782583.1
hypothetical protein [Nocardia amamiensis]	Nocardia amamiensis	52.8	52.8	0.27	5e-04	40.32	278	WP_245671014.1
hypothetical protein [Streptomyces epipremni]	Streptomyces epipremni	50.1	50.1	0.29	6e-04	43.94	124	WP_167982788.1
hypothetical protein DBP19_09390 [Streptomyces sp. CS090A]	Streptomyces sp. CS090A	51.6	51.6	0.61	7e-04	36.62	213	PVC96519.1
helix-turn-helix domain-containing protein [Nocardia transvalensis]	Nocardia transvalensis	51.6	51.6	0.76	8e-04	30.06	240	WP_195112047.1
hypothetical protein [Frankiales bacterium]	Frankiales bacterium	50.1	50.1	0.71	0.003	27.89	256	MBI1377238.1
hypothetical protein [Nonomuraea typhae]	Nonomuraea typhae	49.7	49.7	0.55	0.004	31.01	221	WP_157251105.1
helix-turn-helix domain-containing protein [Nocardia iowensis]	Nocardia iowensis	48.5	48.5	0.56	0.006	32.28	193	WP_218470948.1
hypothetical protein [Amycolatopsis sp. YIM 10]	Amycolatopsis sp. YIM 10	48.5	48.5	0.68	0.007	32.26	206	WP_153035457.1
hypothetical protein [Streptomyces sp. SN-593]	Streptomyces sp. SN-593	47.4	47.4	0.42	0.011	37.5	154	WP_202236122.1
hypothetical protein [Streptomyces paludis]	Streptomyces paludis	46.6	46.6	0.54	0.016	34.15	136	WP_228447491.1
hypothetical protein CDG81_10705 [Actinopolyspora erythraea]	Actinopolyspora erythraea	46.2	46.2	0.49	0.017	32.43	119	ASU78667.1
hypothetical protein [Longispora fulva]	Longispora fulva	47.8	47.8	0.64	0.017	37.82	214	WP_203787720.1
hypothetical protein [Actinopolyspora mzabensis]	Actinopolyspora mzabensis	45.4	45.4	0.43	0.022	38.38	97	WP_218119827.1
hypothetical protein [Brevibacterium aurantiacum]	Brevibacterium aurantiacum	47	47	0.28	0.034	35.94	237	WP_143924543.1
hypothetical protein [Brevibacterium antiquum]	Brevibacterium antiquum	46.6	46.6	0.39	0.046	29.21	238	WP_101642283.1
hypothetical protein [Amycolatopsis sp. 195334CR]	Amycolatopsis sp. 195334CR	45.1	45.1	0.56	0.053	32.28	138	WP_206803278.1
hypothetical protein D7319_06400 [Streptomyces radicis]	Streptomyces radicis	44.7	44.7	0.56	0.061	36.22	127	RKN11554.1
hypothetical protein [Saccharothrix sp. NRRL B-16314]	Saccharothrix sp. NRRL B-16314	46.6	46.6	0.75	0.062	35.26	368	WP_051773016.1
hypothetical protein L3Q67_04405 [Saccharothrix sp. AJ9571]	Saccharothrix sp. AJ9571	45.8	45.8	0.66	0.067	30.92	206	UJW33041.1

## Sheet: Sheet2
Distribution of ovmZ Homologous Genes
Id	Source	Nucleotide Accession	Assembly	Start	Stop	Strand	Protein	Protein Name	Organism	Strain
359055295	INSDC	BMSK01000015.1	GCA_014649115.1	173369	173935	+	GGR94007.1	hypothetical protein	Streptomyces eurythermus	JCM 4206
89221253	RefSeq	NZ_JODT01000047.1	GCF_000720835.1	37938	38483	-	WP_051754344.1	hypothetical protein	Streptomyces achromogenes subsp. achromogenes	NRRL B-2120
360625587	RefSeq	NZ_BMSK01000015.1	GCF_014649115.1	173450	173935	+	WP_189755691.1	hypothetical protein	Streptomyces eurythermus	JCM 4206
360625587	RefSeq	NZ_JAENRW010000214.1	GCF_016612655.1	35836	36321	-	WP_189755691.1	hypothetical protein	Streptomyces sp. MBT70	MBT70
552108842	RefSeq	NZ_JAMCCK010000010.1	GCF_023370675.1	59224	59709	-	WP_249457811.1	hypothetical protein	Streptomyces lavenduligriseus	GA1-1
89279937	RefSeq	NZ_CP050504.1	GCF_011820545.1	4832169	4832633	-	WP_051816100.1	hypothetical protein	Streptomyces sp. DSM 40868	DSM 40868
89279937	RefSeq	NZ_JOBD01000033.1	GCF_000718625.1	138700	139164	-	WP_051816100.1	hypothetical protein	Streptomyces lavenduligriseus	NRRL ISP-5487
244304834	INSDC	SSBJ01000014.1	GCA_004795055.1	170393	170911	+	THA54715.1	OvmZ protein	Streptomyces sp. A1136	A1136
413932017	RefSeq	NZ_SSBJ01000014.1	GCF_004795055.1	170291	170911	+	WP_206308738.1	OvmZ protein	Streptomyces sp. A1136	A1136
527783657	INSDC	JADWYM010000002.1	GCA_022414535.1	322836	323363	+	MCH0562248.1	hypothetical protein	Streptomyces sp. MUM 2J	MUM 2J
409728148	INSDC	JAFFZS010000037.1	GCA_016921115.1	11108	11635	-	MBN0048314.1	hypothetical protein	Streptomyces actuosus	VRA1
528312649	RefSeq	NZ_JADWYM010000002.1	GCF_022414535.1	322728	323363	+	WP_240117038.1	OvmZ protein	Streptomyces sp. MUM 2J	MUM 2J
528314143	RefSeq	NZ_JADWYP010000075.1	GCF_022414635.1	10942	11571	-	WP_240124619.1	OvmZ protein	Streptomyces sp. MUM 136J	MUM 136J
529014764	RefSeq	NZ_JAFFZS010000037.1	GCF_016921115.1	11108	11737	-	WP_240204587.1	OvmZ protein	Streptomyces actuosus	VRA1
516533973	RefSeq	NZ_JAJONF010000007.1	GCF_021462265.1	156985	157614	+	WP_234535790.1	OvmZ protein	Streptomyces shenzhenensis	DSM 42034
125100566	RefSeq	NZ_FNTQ01000001.1	GCF_900105755.1	6109038	6109667	+	WP_177233089.1	OvmZ protein	Streptomyces sp. Ag109_O5-10	Ag109_O5-10
477452445	INSDC	JAEKKT010000154.1	GCA_019510245.1	10558	11187	-	MBW8797276.1	OvmZ protein	Streptomyces sp.
496917157	RefSeq	NZ_JAJAUZ010000077.1	GCF_020532645.1	11934	12461	-	WP_226739418.1	hypothetical protein	Streptomyces bambusae	T110
506134308	RefSeq	NZ_BJND01000038.1	GCF_006539505.1	11796	12377	-	WP_229864933.1	hypothetical protein	Streptomyces spinoverrucosus	NBRC 14228
506134308	RefSeq	NZ_BMWK01000004.1	GCF_014651195.1	505541	506122	+	WP_229864933.1	hypothetical protein	Streptomyces spinoverrucosus	JCM 5077
255280034	INSDC	BJND01000038.1	GCA_006539505.1	11796	12440	-	GEC07309.1	hypothetical protein	Streptomyces spinoverrucosus	NBRC 14228
331949185	INSDC	JAANNX010000011.1	GCA_013363615.1	61421	61936	-	NUV61156.1	OvmZ protein	Streptomyces sp. CAI-85	CAI-85
91183594	INSDC	CP011522.1	GCA_001278095.1	3928718	3929242	-	ALC31925.1	OvmZ protein	Streptomyces sp. CFMR 7	CFMR-7
281826484	RefSeq	NZ_WIXO01000001.1	GCF_009709575.1	4087465	4088034	-	WP_155071907.1	OvmZ protein	Streptomyces taklimakanensis	TRM43335
332039869	INSDC	JAFEUQ020000026.1	GCA_016900915.2	208172	208789	-	MBO7936747.1	OvmZ protein	Streptomyces sp. S9	S9
114922564	RefSeq	NZ_FMCC01000236.1	GCF_900091865.1	21466	22092	-	WP_093755976.1	OvmZ protein	Streptomyces sp. DvalAA-19	DvalAA-19
467438484	RefSeq	NZ_JAGXJL010000011.1	GCF_019091475.1	6783	7412	+	WP_217549262.1	OvmZ protein	Streptomyces sp. GbtcB6	GbtcB6
489758050	RefSeq	NZ_VZRB01000032.1	GCF_008806595.1	11953	12501	-	WP_225320900.1	hypothetical protein	Streptomyces luteolifulvus	HIT-DPA4
522117483	RefSeq	NZ_WUNA01000056.1	GCF_009827025.1	19228	19767	+	WP_237519962.1	hypothetical protein	Streptomyces sp. HUCO-GS316	HUCO-GS316
360609555	INSDC	CP063374.1	GCA_015160875.1	3471539	3472168	-	QOV47156.1	hypothetical protein	Streptomyces chromofuscus	DSM 40273
287156358	INSDC	WUNA01000056.1	GCA_009827025.1	19240	19767	+	MXM68915.1	hypothetical protein	Streptomyces sp. HUCO-GS316	HUCO-GS316
274414871	INSDC	VZRB01000032.1	GCA_008806595.1	11953	12480	-	KAB1141436.1	hypothetical protein	Streptomyces luteolifulvus	HIT-DPA4
511117496	RefSeq	NZ_JACAOI010000121.1	GCF_013433285.1	8582	9211	+	WP_232108042.1	hypothetical protein	Streptomyces gossypiisoli	TRM 44567
147367525	INSDC	FWZW01000016.1	GCA_900177255.1	88810	89421	-	SMF78830.1	hypothetical protein	Streptomyces sp. Amel2xC10	Amel2xC10
481379074	RefSeq	NZ_JAIHBJ010000032.1	GCF_019733235.1	64172	64699	+	WP_221753233.1	hypothetical protein	Streptomyces sp. TRM72054	TRM72054
500944510	RefSeq	NZ_BMTA01000030.1	GCF_014649435.1	11814	12332	-	WP_228040479.1	hypothetical protein	Streptomyces chromofuscus	JCM 4354
500944510	RefSeq	NZ_CP063374.1	GCF_015160875.1	3471539	3472057	-	WP_228040479.1	hypothetical protein	Streptomyces chromofuscus	DSM 40273
469888347	INSDC	JAHUXH010000030.1	GCA_019219825.1	11776	12318	-	MBV7699851.1	hypothetical protein	Streptomyces sp. TRM70350	TRM70350
530623607	RefSeq	NZ_CP053109.1	GCF_013009255.1	5516964	5517545	+	WP_240980806.1	hypothetical protein	Streptomyces sp. Z423-1	Z423-1
530626064	RefSeq	NZ_JABERR010000003.1	GCF_013010335.1	4250058	4250687	+	WP_240981331.1	hypothetical protein	Streptomyces sp. N502	N502
358799908	INSDC	BMTA01000030.1	GCA_014649435.1	11814	12686	-	GGT37478.1	hypothetical protein	Streptomyces chromofuscus	JCM 4354
40371216	RefSeq	NZ_CP024957.1	GCF_002804165.1	4101265	4101891	+	WP_019761354.1	hypothetical protein	Streptomyces cavourensis	1AS2a
40371216	RefSeq	NZ_CP030930.1	GCF_003352445.1	4126488	4127114	+	WP_019761354.1	hypothetical protein	Streptomyces cavourensis	TJ430
40371216	RefSeq	NZ_CP101140.1	GCF_024297125.1	3517693	3518319	-	WP_019761354.1	hypothetical protein	Streptomyces cavourensis	2BA6PG
40371216	RefSeq	NZ_CP101397.1	GCF_024365045.1	396069	396695	+	WP_019761354.1	hypothetical protein	Streptomyces cavourensis	F2
40371216	RefSeq	NZ_JAANNR010000024.1	GCF_013363475.1	10659	11285	-	WP_019761354.1	hypothetical protein	Streptomyces sp. KAI-26	KAI-26
40371216	RefSeq	NZ_JAANOA010000023.1	GCF_013363735.1	10659	11285	-	WP_019761354.1	hypothetical protein	Streptomyces sp. CAI-155	CAI-155
40371216	RefSeq	NZ_JAANOE010000066.1	GCF_013363675.1	10725	11351	-	WP_019761354.1	hypothetical protein	Streptomyces sp. CAI-24	CAI-24
40371216	RefSeq	NZ_JACMSI010000038.1	GCF_014281035.1	101350	101976	+	WP_019761354.1	hypothetical protein	Streptomyces sp. CBG31	CBG31
40371216	RefSeq	NZ_JAHHEE010000013.1	GCF_018619575.1	92516	93142	+	WP_019761354.1	hypothetical protein	Streptomyces sp. CBG30	CBG30
40371216	RefSeq	NZ_JAHHEF010000012.1	GCF_018619555.1	1687939	1688565	-	WP_019761354.1	hypothetical protein	Streptomyces sp. COG19	COG19
40371216	RefSeq	NZ_JAHHEG010000001.1	GCF_018619585.1	102194	102820	+	WP_019761354.1	hypothetical protein	Streptomyces sp. COG20	COG20
40371216	RefSeq	NZ_JAHHEH010000008.1	GCF_018619495.1	1529911	1530537	-	WP_019761354.1	hypothetical protein	Streptomyces sp. COG21	COG21
40371216	RefSeq	NZ_JAHHEI010000025.1	GCF_018619535.1	287028	287654	+	WP_019761354.1	hypothetical protein	Streptomyces sp. CYG20	CYG20
40371216	RefSeq	NZ_JAHHEJ010000048.1	GCF_018619515.1	19760	20386	-	WP_019761354.1	hypothetical protein	Streptomyces sp. CYG21	CYG21
40371216	RefSeq	NZ_JAHHWT010000015.1	GCF_019798105.1	10794	11420	-	WP_019761354.1	hypothetical protein	Streptomyces cavourensis	A54
40371216	RefSeq	NZ_JAJQNB010000001.1	GCF_022399545.1	102194	102820	+	WP_019761354.1	hypothetical protein	Streptomyces sp. COG20	COG20
40371216	RefSeq	NZ_JAJQNC010000008.1	GCF_022399485.1	1529911	1530537	-	WP_019761354.1	hypothetical protein	Streptomyces sp. COG21	COG21
40371216	RefSeq	NZ_JAJQND010000048.1	GCF_022399475.1	19760	20386	-	WP_019761354.1	hypothetical protein	Streptomyces sp. CYG21	CYG21
40371216	RefSeq	NZ_JANRMN010000006.1	GCF_024742195.1	94981	95607	+	WP_019761354.1	hypothetical protein	Streptomyces sp. OUCMDZ-4982	OUCMDZ-4982
40371216	RefSeq	NZ_QQUQ01000009.1	GCF_004334925.1	203415	204041	-	WP_019761354.1	hypothetical protein	Streptomyces sp. IBTA2	IBTA2
40371216	RefSeq	NZ_RQIR01001287.1	GCF_003949895.1	2237	2863	-	WP_019761354.1	hypothetical protein	Streptomyces sp. WAC04770	WAC04770
40371216	RefSeq	NZ_VEHK01000020.1	GCF_007679945.1	89329	89955	+	WP_019761354.1	hypothetical protein	Streptomyces sp. CFMR 7	DE0061
91245182	RefSeq	NZ_CP011522.1	GCF_001278095.1	3928718	3929344	-	WP_053560111.1	hypothetical protein	Streptomyces sp. CFMR 7	CFMR-7
188876339	RefSeq	NZ_QGMS01001101.1	GCF_003173635.1	8429	9055	+	WP_109915254.1	OvmZ protein	Streptomyces sp. ZEA17I	ZEA17I
569652673	RefSeq	NZ_JAHUXH010000030.1	GCF_019219825.1	11776	12408	-	WP_256363041.1	hypothetical protein	Streptomyces sp. TRM70350	TRM70350
303400676	RefSeq	NZ_WSTF01000033.1	GCF_011055525.1	11064	11690	-	WP_206312395.1	OvmZ protein	Streptomyces sp. 196(2019)	196
39099067	RefSeq	NZ_KB890933.1	GCF_000373305.1	34747	35373	+	WP_018490365.1	hypothetical protein	Streptomyces sp. CcalMP-8W	CcalMP-8W
39099067	RefSeq	NZ_WWGV01000023.1	GCF_009862145.1	34747	35373	+	WP_018490365.1	hypothetical protein	Streptomyces sp. SID8356	SID8356
259172974	RefSeq	NZ_BMSP01000031.1	GCF_014649215.1	69580	70206	+	WP_142229548.1	OvmZ protein	Streptomyces cavourensis	JCM 4298
259172974	RefSeq	NZ_VFRC01000001.1	GCF_006788935.1	4130603	4131229	+	WP_142229548.1	OvmZ protein	Streptomyces cavourensis	DSM 41795
56422983	RefSeq	NZ_AQRK01000069.1	GCF_002705725.1	71180	71806	+	WP_028419660.1	hypothetical protein	Streptomyces sp. AmelKG-D3	AmelKG-D3
56422983	RefSeq	NZ_ARPF01000022.1	GCF_000647875.1	12323	12949	-	WP_028419660.1	hypothetical protein	Streptomyces sp. SolWspMP-sol2th	SolWspMP-sol2th
56422983	RefSeq	NZ_CP015362.1	GCF_002094995.1	3414873	3415499	-	WP_028419660.1	hypothetical protein	Streptomyces sp. S8	S8
56422983	RefSeq	NZ_SRZK01000096.1	GCF_004794175.1	8382	9008	+	WP_028419660.1	hypothetical protein	Streptomyces rhizosphaericola	1AS2c
56422983	RefSeq	NZ_WWGS01000015.1	GCF_009862115.1	12323	12949	-	WP_028419660.1	hypothetical protein	Streptomyces sp. SID8359	SID8359
56422983	RefSeq	NZ_WWGY01000035.1	GCF_009862205.1	71180	71806	+	WP_028419660.1	hypothetical protein	Streptomyces sp. SID8350	SID8350
65767815	INSDC	CP009754.1	GCA_000772045.1	4312451	4312984	+	AIV38771.1	hypothetical protein	Streptomyces sp. CCM_MD2014	CCM_MD2014
290948251	INSDC	WWHS01003088.1	GCA_009862745.1	1947	2480	-	MYS56755.1	hypothetical protein	Streptomyces sp. SID6013	SID6013
302480125	RefSeq	NZ_JACLZH010000004.1	GCF_014280945.1	201986	202519	+	WP_164418591.1	hypothetical protein	Streptomyces sp. SS06011	SS06011
514281906	RefSeq	NZ_CP009754.1	GCF_000772045.1	4312349	4312984	+	WP_233520750.1	OvmZ protein	Streptomyces sp. CCM_MD2014	CCM_MD2014
504458372	RefSeq	NZ_JAJIBA010000001.1	GCF_020861705.1	759718	760353	-	WP_228951481.1	OvmZ protein	Streptomyces sp. R1	R1
529396436	RefSeq	NZ_WFLH01000020.1	GCF_011007525.1	213154	213789	+	WP_240467464.1	OvmZ protein	Streptomyces coelicoflavus	F13
200204014	INSDC	CP026730.1	GCA_003369795.1	3506469	3507002	+	AXL93326.1	hypothetical protein	Streptomyces sp. CB09001	CB09001
529175177	RefSeq	NZ_CP026730.1	GCF_003369795.1	3506367	3507002	+	WP_240330437.1	OvmZ protein	Streptomyces sp. CB09001	CB09001
240222225	RefSeq	NZ_SOAV01000009.1	GCF_004364245.1	359300	359935	+	WP_243860132.1	OvmZ protein	Streptomyces sp. BK208	BK208
569447549	RefSeq	NZ_JANHKP010000013.1	GCF_024497955.1	232648	233274	+	WP_256525749.1	OvmZ protein	Streptomyces sp. C10-9-1	C10-9-1
35604967	RefSeq	NC_021177.1	GCF_000385945.1	4458001	4458627	+	WP_015610236.1	hypothetical protein	Streptomyces fulvissimus DSM 40593	DSM 40593
35604967	RefSeq	NZ_AQTJ01000021.1	GCF_002633395.1	86833	87459	+	WP_015610236.1	hypothetical protein	Streptomyces sp. ScaeMP-e48	ScaeMP-e48
139905220	RefSeq	NZ_BMUG01000007.1	GCF_014650075.1	88085	88711	+	WP_078657616.1	OvmZ protein	Streptomyces microflavus	JCM 4496
139905220	RefSeq	NZ_JNWU01000026.1	GCF_000716935.1	83077	83703	+	WP_078657616.1	OvmZ protein	Streptomyces alboviridis	NRRL B-1579
64439557	INSDC	MCGP01000256.1	GCA_002242735.1	10824	11348	-	OXY84798.1	OvmZ protein	Streptomyces sp. 2R	2R
125107305	RefSeq	NZ_FNON01000007.1	GCF_900107045.1	556880	557527	-	WP_091295019.1	hypothetical protein	Amycolatopsis xylanica	CPCC 202699
516493695	RefSeq	NZ_JAENSG010000073.1	GCF_016612755.1	22974	23690	+	WP_234460300.1	hypothetical protein	Streptomyces sp. MBT51	MBT51
206209686	INSDC	DNQU01000015.1	GCA_003500685.1	14308	15060	+	HBF78553.1	hypothetical protein	Streptomyces sp.
390411354	INSDC	JAENSG010000073.1	GCA_016612755.1	22938	23690	+	MBK3594046.1	hypothetical protein	Streptomyces sp. MBT51	MBT51
60033608	RefSeq	NZ_CP054926.1	GCF_013364315.1	4264039	4264665	+	WP_031125918.1	hypothetical protein	Streptomyces microflavus	NA06532
60033608	RefSeq	NZ_CP068598.1	GCF_016772455.1	4326472	4327098	+	WP_031125918.1	hypothetical protein	Streptomyces microflavus	DF
60033608	RefSeq	NZ_CP071044.1	GCF_017358145.1	4244180	4244806	+	WP_031125918.1	hypothetical protein	Streptomyces sp. CA-256286	CA-256286
60033608	RefSeq	NZ_JAAGME010001593.1	GCF_010548475.1	9305	9931	+	WP_031125918.1	hypothetical protein	Streptomyces microflavus	SID14438
60033608	RefSeq	NZ_JAEQAX010000098.1	GCF_016653995.1	17982	18608	+	WP_031125918.1	hypothetical protein	Streptomyces sp. MBT58	MBT58
60033608	RefSeq	NZ_JAHWTL010000017.1	GCF_019336385.1	82950	83576	+	WP_031125918.1	hypothetical protein	Streptomyces sp. 09ZI22	09ZI22
60033608	RefSeq	NZ_JOJC01000026.1	GCF_000725705.1	75072	75698	+	WP_031125918.1	hypothetical protein	Streptomyces sp. NRRL S-623	NRRL S-623
60033608	RefSeq	NZ_LIQV01000319.1	GCF_001418625.1	759	1385	+	WP_031125918.1	hypothetical protein	Streptomyces luridiscabiei	NRRL B-24455
60033608	RefSeq	NZ_MCGP01000256.1	GCF_002242735.1	10824	11450	-	WP_031125918.1	hypothetical protein	Streptomyces sp. 2R	2R
387733628	RefSeq	NZ_AP018365.1	GCF_016756395.1	7490555	7491337	+	WP_202237351.1	OvmZ protein	Streptomyces sp. SN-593	SN-593
570647987	RefSeq	NZ_FWZW01000016.1	GCF_900177255.1	88810	89226	-	WP_256925306.1	hypothetical protein	Streptomyces sp. Amel2xC10	Amel2xC10
88929146	RefSeq	NZ_KI632509.1	GCF_000504245.1	3823124	3823804	-	WP_051400042.1	hypothetical protein	Haloechinothrix halophila YIM 93223	YIM 93223
542102530	RefSeq	NZ_JAANNX010000011.1	GCF_013363615.1	61421	61837	-	WP_244368501.1	hypothetical protein	Streptomyces sp. CAI-85	CAI-85
569322049	RefSeq	NZ_FMCB01000007.1	GCF_900091875.1	69175	69891	-	WP_256075935.1	hypothetical protein	Streptomyces sp. BpilaLS-43	BpilaLS-43
89200983	RefSeq	NZ_JNWZ01000026.1	GCF_000716545.1	61377	62057	-	WP_051732159.1	hypothetical protein	Kitasatospora phosalacinea	NRRL B-16230
114908820	INSDC	FMCB01000007.1	GCA_900091875.1	69175	69927	-	SCD33950.1	hypothetical protein	Streptomyces sp. BpilaLS-43	BpilaLS-43
575166004	RefSeq	NZ_JACBXC010000308.1	GCF_013870535.1	514	1125	+	WP_258563337.1	hypothetical protein	Streptomyces sp. PIP175	PIP175
40246504	RefSeq	NZ_KB907228.1	GCF_000381885.1	14950	15609	-	WP_019635016.1	hypothetical protein	Actinomadura atramentaria DSM 43919	SF2197
261422356	RefSeq	NZ_VKJP01000062.1	GCF_007280575.1	3697	4221	-	WP_143941325.1	hypothetical protein	Streptomyces benahoarensis	MZ03-37
261422356	RefSeq	NZ_VKLS01000041.1	GCF_007280585.1	2169	2693	-	WP_143941325.1	hypothetical protein	Streptomyces benahoarensis	MZ03-48
498063503	RefSeq	NC_015953.1	GCF_000177195.2	7179973	7180689	-	WP_226995198.1	hypothetical protein	Streptomyces sp. SirexAA-E	SirexAA-E
498063503	RefSeq	NZ_ARPI01000005.1	GCF_000382745.1	538947	539663	-	WP_226995198.1	hypothetical protein	Streptomyces sp. DvalAA-83	DvalAA-83
498063503	RefSeq	NZ_FMBZ01000147.1	GCF_900091715.1	14154	14870	+	WP_226995198.1	hypothetical protein	Streptomyces sp. DpondAA-F4a	DpondAA-F4a
498063503	RefSeq	NZ_FMIG01000065.1	GCF_900095575.1	14177	14893	+	WP_226995198.1	hypothetical protein	Streptomyces sp. DpondAA-F4	DpondAA-F4
498063503	RefSeq	NZ_QKZP01000006.1	GCF_003254205.1	538920	539636	-	WP_226995198.1	hypothetical protein	Streptomyces sp. DvalAA-21	DvalAA-21
498063503	RefSeq	NZ_QLLS01000006.1	GCF_003259275.1	23284	24000	+	WP_226995198.1	hypothetical protein	Streptomyces sp. DpondAA-E10	DpondAA-E10
498063503	RefSeq	NZ_QLLU01000005.1	GCF_003259575.1	537843	538559	-	WP_226995198.1	hypothetical protein	Streptomyces sp. DpondAA-A50	DpondAA-A50
498063503	RefSeq	NZ_WWGR01000017.1	GCF_009862045.1	537843	538559	-	WP_226995198.1	hypothetical protein	Streptomyces sp. SID8360	SID8360
498063503	RefSeq	NZ_WWGT01000016.1	GCF_009862055.1	538002	538718	-	WP_226995198.1	hypothetical protein	Streptomyces sp. SID8358	SID8358
498063503	RefSeq	NZ_WWGU01000027.1	GCF_009862105.1	538947	539663	-	WP_226995198.1	hypothetical protein	Streptomyces sp. SID8357	SID8357
498063503	RefSeq	NZ_WWJB01000155.1	GCF_009862475.1	14154	14870	+	WP_226995198.1	hypothetical protein	Streptomyces sp. SID4940	SID4940
498063503	RefSeq	NZ_WWJC01000069.1	GCF_009863165.1	14177	14893	+	WP_226995198.1	hypothetical protein	Streptomyces sp. SID4939	SID4939
498063503	RefSeq	NZ_WWJU01000532.1	GCF_009865425.1	12715	13431	-	WP_226995198.1	hypothetical protein	Streptomyces sp. SID3915	SID3915
498063503	RefSeq	NZ_WWKF01000001.1	GCF_009865465.1	7179973	7180689	-	WP_226995198.1	hypothetical protein	Streptomyces sp. SID1	SID1
19217302	INSDC	CP002993.1	GCA_000177195.2	7179973	7180725	-	AEN14090.1	conserved hypothetical protein	Streptomyces sp. SirexAA-E	SirexAA-E
399046594	RefSeq	NZ_BOOR01000017.1	GCF_016863335.1	131950	132558	-	WP_203944627.1	hypothetical protein	Planotetraspora thailandica	NBRC 104271
350143069	RefSeq	NZ_JACHJQ010000006.1	GCF_014203735.1	59295	59942	+	WP_184813447.1	hypothetical protein	Actinophytocola algeriensis	CECT 8960
350143069	RefSeq	NZ_JADBEA010000001.1	GCF_014874055.1	3764352	3764999	+	WP_184813447.1	hypothetical protein	Actinophytocola algeriensis	DSM 46746
95288865	RefSeq	NZ_JAMGBG010000153.1	GCF_023516595.1	6110	6631	+	WP_055537414.1	hypothetical protein	Streptomyces neyagawaensis	JCM 4796
95288865	RefSeq	NZ_LIQW01000080.1	GCF_001418645.1	39672	40193	-	WP_055537414.1	hypothetical protein	Streptomyces neyagawaensis	NRRL B-3092
298755528	INSDC	JAAGNB010001763.1	GCA_010550475.1	9700	10467	+	NED48803.1	hypothetical protein	Amycolatopsis sp. SID8362	SID8362
553511693	RefSeq	NZ_JAMFLF010000024.1	GCF_023501965.1	6244	7206	+	WP_249628386.1	hypothetical protein	Streptomyces sp. 43Y-GA-1	43Y-GA-1
238536674	RefSeq	NZ_SMKI01000146.1	GCF_004348415.1	12192	12803	+	WP_132818648.1	hypothetical protein	Streptomyces hainanensis	DSM 41900
164604701	RefSeq	NZ_NTGT01000118.1	GCF_002551145.1	15747	16709	-	WP_098025994.1	hypothetical protein	Streptomyces sp. st115	st115
87946287	RefSeq	NZ_KL573566.1	GCF_000716025.1	6810	7769	+	WP_050495769.1	hypothetical protein	Streptomyces baarnensis	NRRL B-2842
87954561	RefSeq	NZ_JOED01000012.1	GCF_000720915.1	5636	6598	+	WP_050504914.1	hypothetical protein	Streptomyces albus subsp. albus	NRRL B-2445
225936053	RefSeq	NZ_CP034539.1	GCF_003963535.1	7596340	7596861	-	WP_126395634.1	hypothetical protein	Streptomyces cyaneochromogenes	MK-45
358743948	RefSeq	NZ_BNBJ01000011.1	GCF_014655335.1	265576	266538	-	WP_193463778.1	hypothetical protein	Streptomyces griseus	JCM 4516
131003240	RefSeq	NZ_FRBI01000019.1	GCF_900142575.1	138735	139403	+	WP_143172578.1	hypothetical protein	Streptomyces paucisporeus	CGMCC 4.2025
129340008	RefSeq	NZ_FPJG01000006.1	GCF_900119165.1	4474289	4474954	+	WP_177328879.1	hypothetical protein	Amycolatopsis australiensis	DSM 44671
290529753	RefSeq	NZ_JOHY01000021.1	GCF_000721495.1	57489	57998	+	WP_159011951.1	OvmZ protein	Streptomyces sp. NRRL F-5123	NRRL F-5123
244292584	RefSeq	NZ_SSBI01000030.1	GCF_004795015.1	31725	32198	-	WP_136318365.1	hypothetical protein	Streptomyces sp. A1277	A1277
39175876	RefSeq	NZ_KB892031.1	GCF_000373645.1	16752	17285	+	WP_018554462.1	hypothetical protein	Streptomyces sp. ATexAB-D23	ATexAB-D23
39175876	RefSeq	NZ_WWJR01000033.1	GCF_009865325.1	16752	17285	+	WP_018554462.1	hypothetical protein	Streptomyces sp. SID4913	SID4913
359895033	RefSeq	NZ_MECL01000035.1	GCF_014596445.1	117036	117611	-	WP_188280337.1	hypothetical protein	Streptomyces sp. CBMA29	CBMA29
273074090	INSDC	CP029194.1	GCA_008642375.1	2248883	2249758	+	QES19388.1	hypothetical protein	Streptomyces venezuelae	ATCC 15068
362128257	RefSeq	NZ_CP029194.1	GCF_008642375.1	2248844	2249758	+	WP_190623348.1	helix-turn-helix domain-containing protein	Streptomyces venezuelae	ATCC 15068
125322614	RefSeq	NZ_FNVU01000018.1	GCF_900107965.1	94696	95460	-	WP_103889362.1	OvmZ protein	Streptomyces yanglinensis	CGMCC 4.2023
358554273	RefSeq	NZ_BMSF01000029.1	GCF_014649015.1	38354	39229	+	WP_189513472.1	helix-turn-helix domain-containing protein	Streptomyces narbonensis	JCM 4147
544408761	RefSeq	NZ_VBZC01000004.1	GCF_005786655.1	205387	206244	+	WP_246113415.1	hypothetical protein	Streptomyces montanus	NEAU-C151
128549174	RefSeq	NZ_FONG01000016.1	GCF_900112845.1	13673	14356	-	WP_143120629.1	hypothetical protein	Streptomyces alni	CGMCC 4.3510
317124594	RefSeq	NZ_JAASAH010000016.1	GCF_012726235.1	140353	140955	+	WP_169444773.1	hypothetical protein	Streptomyces sp. HNM0574	HNM0574
133462945	RefSeq	NZ_LISY01000003.1	GCF_001905485.1	459883	460812	-	WP_073802554.1	hypothetical protein	Streptomyces sp. TSRI0261	TSRI0261
353951023	RefSeq	NZ_JABVEB010000003.1	GCF_014323665.1	95930	96616	+	WP_187232703.1	hypothetical protein	Actinomadura sp. HBU206391	HBU206391
570741687	RefSeq	NZ_KZ195574.1	GCF_002188365.1	2360609	2361556	+	WP_256976263.1	hypothetical protein	Streptomyces sp. CS113	CS113
100817734	RefSeq	NZ_LN929893.1	GCF_001493375.1	375238	375918	+	WP_059008595.1	hypothetical protein	Streptomyces specialis	GW41-1564T
49499642	INSDC	CP006871.1	GCA_000963515.1	7804793	7805674	-	AKA09042.1	hypothetical protein	Streptomyces albulus ZPM	ZPM
51745740	INSDC	CP007574.1	GCA_000695235.1	7518694	7519575	-	AIA07021.1	hypothetical protein	Streptomyces albulus	NK660
417986765	RefSeq	NZ_JAANTE010000002.1	GCF_011291845.1	51542	52252	-	WP_207630589.1	helix-turn-helix domain-containing protein	Actinopolyspora sp. BKK2	BKK2
417986765	RefSeq	NZ_JAANYZ010000002.1	GCF_011290705.1	641845	642555	+	WP_207630589.1	helix-turn-helix domain-containing protein	Actinopolyspora sp. BKK1	BKK1
464102347	RefSeq	NZ_JABRXD010000057.1	GCF_018927715.1	47291	48205	+	WP_216588930.1	hypothetical protein	Streptomyces brasiliscabiei	IBSBF2867
263041583	RefSeq	NZ_NHOD01000384.1	GCF_002156075.1	25420	26334	+	WP_143673252.1	hypothetical protein	Streptomyces scabiei	NRRL B-2795
182588806	RefSeq	NZ_PVTF01000013.1	GCF_003002815.1	218237	218848	-	WP_146175037.1	OvmZ protein	Umezawaea tangerina	DSM 44720
491958995	RefSeq	NZ_JAINVH010000001.1	GCF_020400825.1	215277	215975	-	WP_225844528.1	hypothetical protein	Streptomyces sp. HPF1205	HPF1205
521910839	RefSeq	NZ_RCOL01000003.1	GCF_003675975.1	56548	57495	+	WP_237329941.1	hypothetical protein	Streptomyces sp. CBMAI 2042	CBMAI 2042
417167286	RefSeq	NZ_JAFMPZ010000093.1	GCF_017353455.1	40720	41553	+	WP_207315326.1	hypothetical protein	Streptomyces laculatispora	NRRL B-24909
307935903	RefSeq	NZ_WTLH01000005.1	GCF_011421595.1	22316	23200	+	WP_165984125.1	hypothetical protein	Streptomyces sp. YIM 98790	YIM 98790
340145247	RefSeq	NZ_JACBYW010000010.1	GCF_013408175.1	42743	43603	-	WP_179537186.1	helix-turn-helix domain-containing protein	Actinopolyspora biskrensis	CECT 8576
137490261	RefSeq	NZ_LZNS01000001.1	GCF_001984575.1	16329	17108	+	WP_077057266.1	hypothetical protein	Streptomyces sp. MP131-18	MP131-18
300036864	RefSeq	NZ_CP029788.1	GCF_003208035.1	2510640	2511647	+	WP_162655397.1	hypothetical protein	Streptomyces actuosus	ATCC 25421
358732231	RefSeq	NZ_BNBR01000004.1	GCF_014656055.1	850353	851369	-	WP_190219409.1	hypothetical protein	Streptomyces griseosporeus	JCM 4766
192557195	RefSeq	NZ_POUA01000053.1	GCF_003236385.1	19229	19750	+	WP_111166757.1	hypothetical protein	Spongiactinospora gelatinilytica	7K107
91974105	INSDC	LGKG01000184.1	GCA_001294335.1	2231	2773	-	KPC59436.1	hypothetical protein	Streptomyces chattanoogensis	NRRL ISP-5002
535230999	RefSeq	NZ_JALDAY010000019.1	GCF_022698165.1	219014	219475	-	WP_242777266.1	hypothetical protein	Streptomyces sp. 7R015	7R015
132460098	INSDC	LIVO01000014.1	GCA_001905365.1	221663	222202	-	OKK13241.1	hypothetical protein	Streptomyces sp. CB02488	CB02488
116253556	RefSeq	NZ_BCQS01000011.1	GCF_001552195.1	98443	99024	+	WP_067634740.1	hypothetical protein	Actinomadura latina NBRC 106108	NBRC 106108
116253556	RefSeq	NZ_JAAXPI010000007.1	GCF_012396395.1	149291	149872	-	WP_067634740.1	hypothetical protein	Actinomadura latina	ATCC BAA-277
240353092	RefSeq	NZ_SOCP01000021.1	GCF_004364325.1	175623	176405	-	WP_133908020.1	hypothetical protein	Actinophytocola oryzae	DSM 45499
331620335	INSDC	JABFVR010000567.1	GCA_013362695.1	10330	10956	+	NUS86539.1	hypothetical protein	Streptomyces sp.
260958030	RefSeq	NZ_FNON01000004.1	GCF_900107045.1	4506	5204	+	WP_143047099.1	hypothetical protein	Amycolatopsis xylanica	CPCC 202699
137314905	INSDC	LZNS01000001.1	GCA_001984575.1	16200	17108	+	ONK09315.1	hypothetical protein	Streptomyces sp. MP131-18	MP131-18
196942545	RefSeq	NZ_QOIL01000001.1	GCF_003323745.1	551723	552397	-	WP_114026956.1	hypothetical protein	Sphaerisporangium album	CCTCC AA 208026
125108604	INSDC	FNON01000004.1	GCA_900107045.1	4776	5204	+	SDX94659.1	hypothetical protein	Amycolatopsis xylanica	CPCC 202699
356732704	RefSeq	NZ_CP060826.1	GCF_014489615.1	359841	360467	+	WP_187744940.1	hypothetical protein	Streptomyces genisteinicus	CRPJ-33
271881481	RefSeq	NZ_BDDE01000012.1	GCF_008327685.1	447919	448476	+	WP_149259217.1	hypothetical protein	Actinomadura sp. K4S16	NBRC 110471
323944933	INSDC	BLWD01000001.1	GCA_013167915.1	4271808	4272398	+	GFN05787.1	hypothetical protein	Streptomyces microflavus	NBRC 13062
200552328	INSDC	QTTT01000001.1	GCA_003386555.1	7066137	7066712	-	REF00936.1	hypothetical protein	Thermomonospora umbrina	DSM 43927
40730221	RefSeq	NZ_KB911809.1	GCF_000383655.1	537	1394	-	WP_020141370.1	hypothetical protein	Streptomyces sp. 351MFTsu5.1	351MFTsu5.1
190295790	INSDC	CP029788.1	GCA_003208035.1	2510781	2511647	+	AWT42953.1	hypothetical protein	Streptomyces actuosus	ATCC 25421
458697279	RefSeq	NZ_JAGGPA010000011.1	GCF_018614035.1	296152	297030	+	WP_215129277.1	hypothetical protein	Streptomyces sp. ISL-96	ISL-96
455598127	INSDC	JAGGPA010000011.1	GCA_018614035.1	296116	297030	+	MBT2488576.1	hypothetical protein	Streptomyces sp. ISL-96	ISL-96
180114110	RefSeq	NZ_PTIX01000013.1	GCF_002934265.1	154870	155502	+	WP_104481078.1	hypothetical protein	Actinokineospora auranticolor	YU 961-1
285979358	RefSeq	NZ_BDCH01000012.1	GCF_001613405.1	763813	764460	-	WP_157554472.1	hypothetical protein	Nocardia crassostreae	NBRC 100342
58603116	RefSeq	NZ_CP024986.1	GCF_002803845.1	176635	177516	-	WP_031943728.1	hypothetical protein	Streptomyces lavendulae subsp. lavendulae	CCM 3239
58603116	RefSeq	NZ_JOEW01000059.1	GCF_000718155.1	20878	21759	+	WP_031943728.1	hypothetical protein	Streptomyces lavendulae subsp. lavendulae	NRRL B-2774
123993821	RefSeq	NZ_FNIX01000041.1	GCF_900104175.1	7262	7915	-	WP_143023097.1	hypothetical protein	Lentzea jiangxiensis	CGMCC 4.6609
261278141	RefSeq	NZ_LIWB01000033.1	GCF_001905725.1	20708	21334	+	WP_143203915.1	OvmZ protein	Streptomyces sp. CB02400	CB02400
258879414	INSDC	VFOZ01000001.1	GCA_006716425.1	2743310	2743939	-	TQL97048.1	hypothetical protein	Actinoallomurus bryophytorum	DSM 102200
358405923	RefSeq	NZ_BNBD01000013.1	GCF_014654785.1	161557	162498	+	WP_190132210.1	hypothetical protein	Streptomyces mashuensis	JCM 4059
481029649	INSDC	JAIGNV010000009.1	GCA_019711475.1	82123	82992	+	MBX7550227.1	hypothetical protein	Streptomyces sp. tea 10	tea 10
140581501	RefSeq	NZ_LIVO01000014.1	GCF_001905365.1	221663	222154	-	WP_079193587.1	hypothetical protein	Streptomyces sp. CB02488	CB02488
519488938	RefSeq	NZ_JAJCXE010000056.1	GCF_021056325.1	60514	61167	-	WP_236224499.1	hypothetical protein	Lentzea sp. CC55	CC55
210367192	RefSeq	NZ_PCGU01000357.1	GCF_003584825.1	4157	4651	-	WP_119582768.1	hypothetical protein	Streptomyces europaeiscabiei	ST1229
90240586	RefSeq	NZ_LCTL01000146.1	GCF_000988945.1	28868	29362	+	WP_052769596.1	hypothetical protein	Streptomyces europaeiscabiei	NRRL B-24443
90240586	RefSeq	NZ_LRTQ01000118.1	GCF_001550325.1	6945	7439	+	WP_052769596.1	hypothetical protein	Streptomyces europaeiscabiei	89-04
90240586	RefSeq	NZ_LRTR01000911.1	GCF_001550375.1	5980	6474	+	WP_052769596.1	hypothetical protein	Streptomyces europaeiscabiei	96-14
224915255	RefSeq	NZ_RQJC01000010.1	GCF_003949875.1	36553	37401	+	WP_125815156.1	hypothetical protein	Streptomyces sp. WAC07149	WAC07149
283246255	RefSeq	NZ_JAHFZY010000001.1	GCF_018603865.1	1719983	1720648	+	WP_156214138.1	hypothetical protein	Actinomadura sp. NEAU-AAG7	NEAU-AAG7
283246255	RefSeq	NZ_WOFH01000001.1	GCF_009733595.1	178727	179392	-	WP_156214138.1	hypothetical protein	Actinomadura litoris	NEAU-AAG5
20706653	RefSeq	NZ_GG657752.1	GCF_000158895.1	20371	21219	+	WP_007268981.1	hypothetical protein	Streptomyces sp. C	C
536171981	RefSeq	NZ_JAICDF010000006.1	GCF_022751195.1	333754	334419	+	WP_242888617.1	hypothetical protein	Actinomadura sp. OS3-89	OS3-89
267461023	RefSeq	NZ_QMEY01000002.1	GCF_003315795.1	539990	540493	+	WP_147267913.1	hypothetical protein	Spongiactinospora rosea	LHW63015
171300292	INSDC	NNBP01000063.1	GCA_002803155.1	4620	5417	-	PJN30526.1	hypothetical protein	Streptomyces sp. CB02959	CB02959
267122405	RefSeq	NZ_POTZ01000006.1	GCF_003236365.1	26217	26936	-	WP_146608130.1	helix-turn-helix domain-containing protein	Streptomyces sp. NTH33	NTH33
128549177	RefSeq	NZ_FONG01000016.1	GCF_900112845.1	17629	18546	+	WP_093715795.1	hypothetical protein	Streptomyces alni	CGMCC 4.3510
134522930	RefSeq	NZ_MSIE01000069.1	GCF_001921205.1	3139	3807	-	WP_075129266.1	hypothetical protein	Actinophytocola xanthii	11-183
95211933	RefSeq	NZ_BCBX01000030.1	GCF_001417795.1	551857	552480	-	WP_055477905.1	hypothetical protein	Microbispora sp. GMKU363	GMKU 363
553357532	RefSeq	NZ_CP097290.1	GCF_023498005.1	100395	101021	-	WP_249593272.1	OvmZ protein	Streptomyces durmitorensis	MS405
88694716	RefSeq	NZ_BAGL01000121.1	GCF_000308875.1	52919	53572	+	WP_051162975.1	hypothetical protein	Nocardia transvalensis NBRC 15921	NBRC 15921
88694716	RefSeq	NZ_JACHIT010000001.1	GCF_014203315.1	1122976	1123629	-	WP_051162975.1	hypothetical protein	Nocardia transvalensis	DSM 43582
168796340	INSDC	CP026652.1	GCA_002946835.1	2113144	2113980	+	AVH55980.1	hypothetical protein	Streptomyces dengpaensis	XZHG99
517954865	RefSeq	NZ_JADDOP010000012.1	GCF_021538775.1	220237	221124	+	WP_235485517.1	hypothetical protein	Streptomyces roseoverticillatus	A47
281915111	RefSeq	NZ_MSIF01000002.1	GCF_001921215.1	521994	522869	-	WP_154814178.1	hypothetical protein	Actinophytocola xinjiangensis	CGMCC 4.4663
134524669	INSDC	MSIF01000002.1	GCA_001921215.1	521994	522905	-	OLF13006.1	hypothetical protein	Actinophytocola xinjiangensis	CGMCC 4.4663
350047949	RefSeq	NZ_JACHJF010000007.1	GCF_014203505.1	1262	2119	-	WP_221505294.1	helix-turn-helix domain-containing protein	Streptomyces eurocidicus	CECT 3259
350047949	RefSeq	NZ_LGUI01000006.1	GCF_002891295.1	89144	90001	+	WP_221505294.1	helix-turn-helix domain-containing protein	Streptomyces eurocidicus	ATCC 27428
350047949	RefSeq	NZ_WPBZ01000058.1	GCF_015475845.1	14039	14896	+	WP_221505294.1	helix-turn-helix domain-containing protein	Streptomyces eurocidicus	NRRL ISP-5604
263042386	RefSeq	NZ_CP026652.1	GCF_002946835.1	2113105	2113980	+	WP_143674235.1	hypothetical protein	Streptomyces dengpaensis	XZHG99
263042386	RefSeq	NZ_MVDM01000001.1	GCF_002742045.1	784163	785038	+	WP_143674235.1	hypothetical protein	Streptomyces sp. HG99	HG99
358821367	RefSeq	NZ_BMMV01000033.1	GCF_014646115.1	368	1315	-	WP_189111507.1	hypothetical protein	Streptomyces camponoticapitis	CGMCC 4.7275
420360834	INSDC	CP071839.1	GCA_017526105.1	6642787	6643626	-	QTE01568.1	hypothetical protein	Streptomyces cyanogenus	S136
455486213	RefSeq	NZ_JAGGOL010000128.1	GCF_018614525.1	7618	8559	+	WP_215084064.1	hypothetical protein	Streptomyces sp. ISL-11	ISL-11
358717824	RefSeq	NZ_JADBHJ010000032.1	GCF_024268275.1	23068	23910	-	WP_189904129.1	hypothetical protein	Streptomyces sp. AC04842	AC04842
72168755	RefSeq	NZ_CP009313.1	GCF_000819545.1	6622757	6623617	-	WP_052454370.1	hypothetical protein	Streptomyces nodosus	ATCC 14899
72168755	RefSeq	NZ_CP023747.1	GCF_008704995.1	6701615	6702475	-	WP_052454370.1	hypothetical protein	Streptomyces nodosus	ATCC 14899
72168755	RefSeq	NZ_CP071465.1	GCF_017352335.1	1177150	1178010	+	WP_052454370.1	hypothetical protein	Streptomyces nodosus	ZJB2016050
72168755	RefSeq	NZ_JACHMR010000001.1	GCF_014205035.1	6612575	6613435	-	WP_052454370.1	hypothetical protein	Streptomyces nodosus	DSM 40109
170152323	RefSeq	NZ_CP022438.1	GCF_002777535.1	5505293	5505859	+	WP_100109270.1	OvmZ protein	Streptomyces peucetius subsp. caesius ATCC 27952	ATCC 27952
332117989	INSDC	CP054936.1	GCA_013364255.1	505240	506106	+	QKW25018.1	hypothetical protein	Streptomyces seoulensis	A01
533911366	INSDC	AP025668.1	GCA_022846675.1	5181634	5182506	-	BDH13445.1	hypothetical protein	Streptomyces hygroscopicus	HOK021
517966565	RefSeq	NZ_LMCT01000010.1	GCF_001424875.1	19555	20220	+	WP_235502548.1	hypothetical protein	Kitasatospora sp. Root107	Root107
517966565	RefSeq	NZ_LMHX01000007.1	GCF_001429805.1	19347	20012	+	WP_235502548.1	hypothetical protein	Kitasatospora sp. Root187	Root187
550400210	RefSeq	NZ_CP097123.1	GCF_023330645.1	2808199	2809062	-	WP_249002111.1	hypothetical protein	Streptomyces sp. HU2014	HU2014
541924105	RefSeq	NZ_JZKH01000083.1	GCF_000961885.1	9435	9974	+	WP_244178999.1	hypothetical protein	Streptomyces rubellomurinus	ATCC 31215
292467913	RefSeq	NZ_JAAGNB010001763.1	GCF_010550475.1	10045	10467	+	WP_160704040.1	hypothetical protein	Amycolatopsis sp. SID8362	SID8362
292467913	RefSeq	NZ_WWGP01001763.1	GCF_009910495.1	10045	10467	+	WP_160704040.1	hypothetical protein	Amycolatopsis sp. SID8362	SID8362
265317889	RefSeq	NZ_VOBR01000012.1	GCF_007845675.1	177146	177664	-	WP_146353694.1	hypothetical protein	Lentzea tibetensis	FXJ1.1311
516247368	RefSeq	NZ_CP025407.1	GCF_002847285.1	2474806	2475279	+	WP_234380152.1	hypothetical protein	Streptomyces sp. CMB-StM0423	CMB-StM0423
531185971	RefSeq	NZ_CP034352.1	GCF_003950035.1	280118	280966	-	WP_241253731.1	hypothetical protein	Streptomyces sp. W1SF4	W1SF4
209198581	INSDC	QWFA01000010.1	GCA_003501885.1	21764	22663	-	ROV69876.1	hypothetical protein	Streptomyces globisporus	1912-4Crt
95362658	RefSeq	NZ_LIPR01000074.1	GCF_001418165.1	1613	2239	-	WP_055605395.1	hypothetical protein	Streptomyces prasinus	NRRL B-12521
152269977	INSDC	CP021744.1	GCA_002192455.1	6883629	6884507	-	ARZ71616.1	hypothetical protein	Streptomyces albireticuli	MDJK11
77974363	INSDC	CP007699.2	GCA_000952035.2	7337485	7338264	-	AJT68429.3	hypothetical protein	Streptomyces lydicus	A02
255710563	RefSeq	NZ_FOSG01000038.1	GCF_900114215.1	726	1628	-	WP_139238202.1	hypothetical protein	Streptomyces pini	PL19
219762414	RefSeq	NZ_QWFA01000010.1	GCF_003501885.1	21764	22678	-	WP_123947562.1	hypothetical protein	Streptomyces globisporus	1912-4Crt
390513988	RefSeq	NZ_CP021744.1	GCF_002192455.1	6883629	6884486	-	WP_199843978.1	hypothetical protein	Streptomyces albireticuli	MDJK11
388361203	RefSeq	NZ_JACGSQ010000036.1	GCF_014076605.1	220632	221486	+	WP_199335066.1	helix-turn-helix domain-containing protein	Streptomyces sp. GMR22	GMR22
501429117	RefSeq	NZ_CP086102.1	GCF_020783455.1	1664284	1665036	+	WP_228181202.1	hypothetical protein	Streptomyces anulatus	YINM00001
128305690	INSDC	FOSG01000038.1	GCA_900114215.1	726	1673	-	SFL99842.1	hypothetical protein	Streptomyces pini	PL19
277480422	INSDC	WHSZ01000003.1	GCA_009379845.1	48287	48691	+	MQA07456.1	hypothetical protein	Pseudonocardiaceae bacterium
420935462	RefSeq	NZ_CP071839.1	GCF_017526105.1	6642787	6643479	-	WP_208034990.1	hypothetical protein	Streptomyces cyanogenus	S136
407130454	RefSeq	NZ_JAAGLK010000360.1	GCF_010548045.1	24166	24918	-	WP_203720226.1	hypothetical protein	Streptomyces anulatus	SID10689
264493771	RefSeq	NZ_CP011492.1	GCF_001011035.1	5606166	5606639	-	WP_253911420.1	hypothetical protein	Streptomyces sp. CNQ-509	CNQ-509
449520540	RefSeq	NZ_JAJQQS010000038.1	GCF_021228125.1	1275	2132	-	WP_211305172.1	hypothetical protein	Streptomyces albireticuli	NRRL B1670
449520540	RefSeq	NZ_NSJV01000635.1	GCF_002286695.1	1123	1980	-	WP_211305172.1	hypothetical protein	Streptomyces albireticuli	NRRL B-1670
358301798	INSDC	BNBQ01000005.1	GCA_014656035.1	380145	380984	+	GHF10249.1	hypothetical protein	Streptomyces griseoluteus	JCM 4765
451014051	RefSeq	NZ_JAGMTV010000003.1	GCF_019059395.1	139252	140049	-	WP_211835093.1	hypothetical protein	Streptomyces cangkringensis	DSM 41769
451014051	RefSeq	NZ_JAGSHY010000001.1	GCF_018138705.1	78856	79653	+	WP_211835093.1	hypothetical protein	Streptomyces indonesiensis	DSM 41759
65324416	RefSeq	NZ_CP007699.2	GCF_000952035.2	7337485	7338360	-	WP_052687242.1	helix-turn-helix domain-containing protein	Streptomyces lydicus	A02
317130271	RefSeq	NZ_JAASAG010000006.1	GCF_012726265.1	312692	313492	+	WP_169136273.1	hypothetical protein	Streptomyces sp. HNM0575	HNM0575
473550221	RefSeq	NZ_KZ195572.1	GCF_002188345.1	1790927	1791679	+	WP_218827977.1	hypothetical protein	Streptomyces sp. CS057	CS057
128549950	INSDC	FONG01000012.1	GCA_900112845.1	124046	124945	-	SFF35944.1	hypothetical protein	Streptomyces alni	CGMCC 4.3510
77969843	RefSeq	NZ_CP007699.2	GCF_000952035.2	2305496	2306095	-	WP_052687077.1	hypothetical protein	Streptomyces lydicus	A02
482490851	RefSeq	NZ_CP081496.1	GCF_019774615.1	2459058	2459933	-	WP_221906375.1	helix-turn-helix domain-containing protein	Streptomyces sp. BHT-5-2	BHT-5-2
263027503	RefSeq	NZ_JXUQ02000001.1	GCF_000935135.2	1702779	1703531	+	WP_143657716.1	hypothetical protein	Streptomyces sp. MNU77	MNU77
486016886	RefSeq	NZ_JAIQLH010000151.1	GCF_020037025.1	6634	7344	-	WP_223770244.1	hypothetical protein	Streptomyces huiliensis	SCA2-4
407126387	RefSeq	NZ_JAAGMS010000238.1	GCF_010548705.1	116215	116967	+	WP_203709678.1	hypothetical protein	Streptomyces anulatus	SID7903
451011677	RefSeq	NZ_JAGSHX010000002.1	GCF_018138715.1	75331	76239	+	WP_211831744.1	hypothetical protein	Streptomyces asiaticus	DSM 41761
407065394	RefSeq	NZ_JAAGNH010000274.1	GCF_010550525.1	8434	9169	+	WP_203608128.1	hypothetical protein	Streptomyces anulatus	SID9598
309546874	RefSeq	NZ_CP046171.1	GCF_011801125.1	6074434	6075102	-	WP_167464612.1	hypothetical protein	Nocardia brasiliensis	AUSMDU00024985
258609804	RefSeq	NZ_JNAD02000027.1	GCF_000700005.2	36062	36508	+	WP_141760320.1	hypothetical protein	Streptomyces xinghaiensis	ATCC 19609
258609804	RefSeq	NZ_LGSP01000084.1	GCF_001190165.1	20284	20730	+	WP_141760320.1	hypothetical protein	Streptomyces fradiae	olg1-1
258609804	RefSeq	NZ_MCNU01000172.1	GCF_001756925.1	8574	9020	-	WP_141760320.1	hypothetical protein	Streptomyces fradiae	Olg4R
258609804	RefSeq	NZ_PUET01000027.1	GCF_002966105.1	8521	8967	-	WP_141760320.1	hypothetical protein	Streptomyces xinghaiensis	OlgR2-7A
258609804	RefSeq	NZ_QFBD02000026.1	GCF_003122345.2	36045	36491	+	WP_141760320.1	hypothetical protein	Streptomyces xinghaiensis	OlgR
212044821	RefSeq	NZ_RBAM01000022.1	GCF_003626645.1	57792	58667	+	WP_120759153.1	hypothetical protein	Streptomyces klenkii	KCTC 29202
212044821	RefSeq	NZ_WPBY01000031.1	GCF_015475835.1	1268	2143	-	WP_120759153.1	hypothetical protein	Streptomyces sp. NRRL B-1677	NRRL B-1677
92131447	RefSeq	NZ_LGKG01000001.1	GCF_001294335.1	49230	50105	-	WP_053921784.1	hypothetical protein	Streptomyces chattanoogensis	NRRL ISP-5002
213922680	RefSeq	NZ_RCDD01000009.1	GCF_003663795.1	126841	127587	-	WP_121394609.1	hypothetical protein	Actinokineospora cianjurensis	DSM 45657
33923418	RefSeq	NZ_AORZ01000065.1	GCF_000342125.1	5728	6282	+	WP_004948224.1	hypothetical protein	Streptomyces mobaraensis NBRC 13819 = DSM 40847	DSM 40847
33923418	RefSeq	NZ_CP072827.1	GCF_017916255.1	7134283	7134837	-	WP_004948224.1	hypothetical protein	Streptomyces mobaraensis NBRC 13819 = DSM 40847	DSM 40847
276373074	RefSeq	NZ_VOKX01000027.1	GCF_009208535.1	98250	98804	-	WP_152263808.1	hypothetical protein	Streptomyces mobaraensis	US-43
304219042	RefSeq	NZ_JAAMPJ010000009.1	GCF_011067745.1	216047	216706	-	WP_166051431.1	hypothetical protein	Lentzea alba	NEAU-D13
284840126	RefSeq	NZ_WHOL01000064.1	GCF_009745975.1	35545	36207	-	WP_156754867.1	hypothetical protein	Actinokineospora pegani	TRM 65233
243849000	RefSeq	NZ_BNBQ01000005.1	GCF_014656035.1	380292	380984	+	WP_135792282.1	hypothetical protein	Streptomyces griseoluteus	JCM 4765
243849000	RefSeq	NZ_SRRU01000006.1	GCF_004784465.1	203775	204467	-	WP_135792282.1	hypothetical protein	Streptomyces griseoluteus	JCM 4765
173680700	INSDC	CP025407.1	GCA_002847285.1	2474857	2475279	+	AUH44825.1	hypothetical protein	Streptomyces sp. CMB-StM0423	CMB-StM0423
544847040	RefSeq	NZ_CP048882.1	GCF_015910445.1	452818	453360	+	WP_246530630.1	hypothetical protein	Streptomyces bathyalis	ASO4wet
154292974	RefSeq	NZ_FZNP01000004.1	GCF_900188105.1	486007	486471	-	WP_089312036.1	hypothetical protein	Actinomadura mexicana	DSM 44485
132331983	RefSeq	NZ_LIVP01000011.1	GCF_001905425.1	111576	112376	-	WP_073775780.1	hypothetical protein	Streptomyces sp. MJM1172	MJM1172
569298435	RefSeq	NZ_JAMJWG010000024.1	GCF_024435355.1	99739	100575	-	WP_255954635.1	hypothetical protein	Streptomyces sp. ODS25	ODS25
513939566	RefSeq	NZ_JAJUFB010000002.1	GCF_021366495.1	54308	55006	-	WP_233656327.1	helix-turn-helix domain-containing protein	Streptomyces albulus	DS30.6
358974169	INSDC	BMVK01000005.1	GCA_014650675.1	143180	143980	-	GGY40707.1	hypothetical protein	Streptomyces anulatus	JCM 4721
92131948	RefSeq	NZ_LGKG01000184.1	GCF_001294335.1	2231	2830	-	WP_053927488.1	hypothetical protein	Streptomyces chattanoogensis	NRRL ISP-5002
123989652	RefSeq	NZ_FNCC01000008.1	GCF_900100955.1	312417	313070	-	WP_090051495.1	hypothetical protein	Lentzea fradiae	CGMCC 4.3506
123855282	RefSeq	NZ_FNDV01000001.1	GCF_900099755.1	244495	245184	+	WP_091370372.1	hypothetical protein	Actinokineospora alba	CPCC 201030
123855282	RefSeq	NZ_FNJB01000002.1	GCF_900104505.1	86455	87144	-	WP_091370372.1	hypothetical protein	Actinokineospora alba	IBRC-M 10655
123855282	RefSeq	NZ_SNXU01000001.1	GCF_004362515.1	434167	434856	+	WP_091370372.1	hypothetical protein	Actinokineospora alba	DSM 45114
82471772	INSDC	CP011492.1	GCA_001011035.1	5606166	5606588	-	AKH84816.1	hypothetical protein	Streptomyces sp. CNQ-509	CNQ-509
500377412	RefSeq	NZ_CP082362.1	GCF_020740535.1	3202252	3202677	+	WP_228080552.1	hypothetical protein	Streptomyces sp. MA3_2.13	MA3_2.13
260346458	RefSeq	NZ_SPQF01000031.1	GCF_007050945.1	58262	59098	+	WP_143644090.1	hypothetical protein	Streptomyces sp. IB201691-2A2	IB201691-2A2
527779589	RefSeq	NZ_JADWYO010000054.1	GCF_022414595.1	42222	43130	+	WP_240110563.1	hypothetical protein	Streptomyces sp. MUM 203J	MUM 203J
237746077	INSDC	SLWS01000002.1	GCA_004345645.1	577877	578488	-	TCO62340.1	hypothetical protein	Actinocrispum wychmicini	DSM 45934
446851380	RefSeq	NZ_JAGSOG010000002.1	GCF_018139695.1	72660	73292	-	WP_212526313.1	hypothetical protein	Actinospica durhamensis	CSCA 57
89324467	RefSeq	NZ_JOAX01000028.1	GCF_000720485.1	16922	17470	-	WP_051862584.1	hypothetical protein	Streptomyces ochraceiscleroticus	NRRL ISP-5594
42449811	RefSeq	NZ_AROY02000010.1	GCF_000403765.2	17573	18271	+	WP_020929344.1	hypothetical protein	Streptomyces albulus CCRC 11814	CCRC 11814
42449811	RefSeq	NZ_AXDB02000006.1	GCF_000504065.1	84553	85251	-	WP_020929344.1	hypothetical protein	Streptomyces albulus PD-1	PD-1
505063670	RefSeq	NZ_JAHWGT010000047.1	GCF_020873895.1	34904	35611	+	WP_228983665.1	hypothetical protein	Streptomyces sp. DH12	DH12
269283416	RefSeq	NZ_CP007574.1	GCF_000695235.1	7518694	7519392	-	WP_148312650.1	hypothetical protein	Streptomyces albulus	NK660
269283416	RefSeq	NZ_CP026094.1	GCF_000935185.3	7491579	7492277	-	WP_148312650.1	hypothetical protein	Streptomyces albulus	CK-15
409313803	RefSeq	NZ_JADKYB010000002.1	GCF_016918855.1	111703	112485	+	WP_205355515.1	hypothetical protein	Streptomyces acididurans	KK5PA1
183130921	INSDC	PXWG01000160.1	GCA_003011965.1	1246	2139	-	PSJ24779.1	hypothetical protein	Streptosporangium nondiastaticum	TBG75A20
86338643	RefSeq	NZ_LAVK01000586.1	GCF_001083795.1	1	611	-	WP_049580846.1	hypothetical protein	Streptomyces sp. SBT349	SBT349
17022273	RefSeq	NZ_QKKX01000089.1	GCF_003434305.1	36343	37242	-	WP_128763710.1	hypothetical protein	Micromonospora sp. MW-13	MW-13
501315706	RefSeq	NZ_CP034550.1	GCF_009498035.1	6989015	6989554	-	WP_228122270.1	hypothetical protein	Saccharothrix syringae	NRRL B-16468
501315706	RefSeq	NZ_JNYO01000011.1	GCF_000716755.1	38968	39507	-	WP_228122270.1	hypothetical protein	Saccharothrix syringae	NRRL B-16468
331806038	INSDC	JABFXI010000721.1	GCA_013361825.1	8722	9498	+	NUR02423.1	hypothetical protein	Streptomyces sp.
387729588	RefSeq	NZ_AP018365.1	GCF_016756395.1	2515983	2516951	+	WP_202233562.1	hypothetical protein	Streptomyces sp. SN-593	SN-593
193658620	RefSeq	NZ_QLLY01000001.1	GCF_003259365.1	24501	25361	-	WP_111660974.1	hypothetical protein	Streptomyces sp. PsTaAH-137	PsTaAH-137
193658620	RefSeq	NZ_WWGM01000096.1	GCF_009862305.1	24501	25361	-	WP_111660974.1	hypothetical protein	Streptomyces sp. SID8367	SID8367
358825147	RefSeq	NZ_BMMV01000008.1	GCF_014646115.1	162483	163064	+	WP_189107957.1	hypothetical protein	Streptomyces camponoticapitis	CGMCC 4.7275
71093232	INSDC	JNFP01000137.1	GCA_000811985.1	31108	31734	+	KIA59401.1	hypothetical protein	Nocardia vulneris	W9851
267358332	RefSeq	NZ_QLYX01000012.1	GCF_003289645.1	57578	58363	+	WP_146778973.1	hypothetical protein	Actinomadura craniellae	LHW63021
40044196	RefSeq	NZ_ALNP01000003.1	GCF_000297635.1	60835	61539	-	WP_019432354.1	helix-turn-helix domain-containing protein	Streptomyces sp. AA0539	AA0539
125314868	RefSeq	NZ_FNVO01000016.1	GCF_900108175.1	28387	29232	-	WP_200827536.1	hypothetical protein	Thermomonospora echinospora	DSM 43163
100886421	RefSeq	NZ_LMWH01000240.1	GCF_001507435.1	102856	103707	+	WP_059130311.1	hypothetical protein	Streptomyces sp. NRRL F-5122	NRRL F-5122
200998400	RefSeq	NZ_QTTT01000001.1	GCF_003386555.1	7066137	7066634	-	WP_116026037.1	hypothetical protein	Thermomonospora umbrina	DSM 43927
514408675	RefSeq	NZ_RFFJ01000095.1	GCF_003696235.1	18879	19418	-	WP_233580752.1	hypothetical protein	Streptomyces triticirhizae	NEAU-YY642
140501405	INSDC	MWJO01000007.1	GCA_002027195.1	97126	97752	-	OPG09774.1	hypothetical protein	Streptomyces sp. GKU 895	GKU 895
290997142	RefSeq	NZ_WWJZ01000091.1	GCF_009865205.1	15486	16073	+	WP_161187873.1	hypothetical protein	Streptomyces sp. SID2999	SID2999
284162669	RefSeq	NZ_BDCI01000011.1	GCF_001613425.1	31107	31775	+	WP_156162024.1	hypothetical protein	Nocardia vulneris	NBRC 108936
284162669	RefSeq	NZ_JNFP01000137.1	GCF_000811985.1	31066	31734	+	WP_156162024.1	hypothetical protein	Nocardia vulneris	W9851
74991952	INSDC	CP022088.2	GCA_002209125.2	8457270	8457896	+	ASF12255.1	hypothetical protein	Nocardia brasiliensis	FDAARGOS_352
369865103	RefSeq	NZ_RAIF01000031.1	GCF_003671715.1	361066	361924	+	WP_193776487.1	hypothetical protein	Streptomyces sp. E2N166	E2N166
332081164	RefSeq	NZ_CP054938.1	GCF_013364095.1	5506106	5506903	+	WP_176127051.1	helix-turn-helix domain-containing protein	Streptomyces harbinensis	NA02264
210801698	INSDC	QZFT01000020.1	GCA_003600225.1	120123	120722	-	RJQ81248.1	hypothetical protein	Pseudonocardiaceae bacterium YIM PH 21723	YIM PH 21723
51605540	RefSeq	NZ_BAFT02000004.1	GCF_000308475.2	32420	33088	-	WP_146154164.1	hypothetical protein	Nocardia brasiliensis NBRC 14402	NBRC 14402
51605540	RefSeq	NZ_CP022088.2	GCF_002209125.2	8457228	8457896	+	WP_146154164.1	hypothetical protein	Nocardia brasiliensis	FDAARGOS_352
51605540	RefSeq	NZ_UGSN01000004.1	GCF_900454265.1	201411	202079	+	WP_146154164.1	hypothetical protein	Nocardia brasiliensis	NCTC11294
219316166	RefSeq	NZ_CP020043.1	GCF_002028425.1	321981	322841	-	WP_237293442.1	hypothetical protein	Streptomyces katrae	S3
74394732	INSDC	LRRM01000009.1	GCA_001689765.1	283733	284359	+	OCF88396.1	hypothetical protein	Nocardia brasiliensis	HUJEG-1
258553687	RefSeq	NZ_LGKJ01000113.1	GCF_001294345.1	73244	74068	-	WP_141695566.1	hypothetical protein	Streptomyces sp. NRRL S-4	NRRL S-4
258553687	RefSeq	NZ_MAPV01000030.1	GCF_001700505.1	5484	6308	-	WP_141695566.1	hypothetical protein	Streptomyces mutomycini	NRRL B-65393
290408637	RefSeq	NZ_JOCF01000061.1	GCF_000720635.1	19091	19750	+	WP_158845394.1	hypothetical protein	Streptomyces sp. NRRL WC-3742	NRRL WC-3742
238901591	RefSeq	NZ_SLWS01000002.1	GCF_004345645.1	577877	578332	-	WP_132114031.1	hypothetical protein	Actinocrispum wychmicini	DSM 45934
212507485	INSDC	RBXC01000002.1	GCA_003634815.1	25855	26715	+	RKS96999.1	hypothetical protein	Streptomyces sp. 3211.6	3211.6
27060757	RefSeq	NC_018681.1	GCF_000250675.2	7556196	7556864	-	WP_014987470.1	hypothetical protein	Nocardia brasiliensis ATCC 700358	HUJEG-1
27060757	RefSeq	NZ_LRRM01000009.1	GCF_001689765.1	283691	284359	+	WP_014987470.1	hypothetical protein	Nocardia brasiliensis	HUJEG-1
489658197	RefSeq	NZ_JAIWNC010000001.1	GCF_020216025.1	432720	433349	+	WP_225253185.1	hypothetical protein	Wangella sp. NEAU-J3	NEAU-J3
477360746	RefSeq	NZ_JAHTGP010000001.1	GCF_019505165.1	1889347	1890198	+	WP_220291340.1	hypothetical protein	Streptomyces sp. MBT84	MBT84
90195924	RefSeq	NZ_JZWV01000206.1	GCF_000966975.1	5984	6829	+	WP_052713523.1	hypothetical protein	Streptomyces katrae	NRRL ISP-5550
533668311	RefSeq	NZ_SZNQ01000001.1	GCF_005280215.1	116193	116744	+	WP_241678443.1	hypothetical protein	Streptomyces lasalocidi	X-537
467190243	RefSeq	NZ_JAHRCY010000029.1	GCF_019083965.1	60183	60887	-	WP_217403975.1	helix-turn-helix domain-containing protein	Catellatospora tritici	NEAU-YM18
491923489	RefSeq	NZ_JAINRD010000042.1	GCF_020400605.1	19317	19859	+	WP_225798167.1	hypothetical protein	Streptomyces sp. DSM 41644	DSM 41644
414025015	RefSeq	NZ_JAAKZZ010000086.1	GCF_011045075.1	8761	9606	-	WP_206441614.1	hypothetical protein	Streptomyces boncukensis	SB3404
497978942	RefSeq	NZ_VDLY02000026.1	GCF_006334995.2	16922	17461	+	WP_226961828.1	hypothetical protein	Streptomyces mimosae	3MP-10
497978942	RefSeq	NZ_VDLZ02000012.1	GCF_006334905.2	44760	45299	-	WP_226961828.1	hypothetical protein	Streptomyces sp. 3MP-14	3MP-14
512251890	RefSeq	NZ_CP102332.1	GCF_024600715.1	5409218	5409928	+	WP_232791095.1	hypothetical protein	Streptomyces sp. HL-66	HL-66
512251890	RefSeq	NZ_LNSV01000030.1	GCF_001484625.1	35240	35950	-	WP_232791095.1	hypothetical protein	Streptomyces kanasensis	ZX01
266594151	RefSeq	NZ_NNBP01000063.1	GCF_002803155.1	4620	5231	-	WP_146022299.1	hypothetical protein	Streptomyces sp. CB02959	CB02959
195583054	INSDC	QMEY01000002.1	GCA_003315795.1	540020	540493	+	RBQ20917.1	hypothetical protein	Spongiactinospora rosea	LHW63015
192568903	INSDC	POTZ01000006.1	GCA_003236365.1	26217	26855	-	PZH20313.1	hypothetical protein	Streptomyces sp. NTH33	NTH33
544110667	RefSeq	NZ_KQ948557.1	GCF_001514125.1	25506	26036	-	WP_245727026.1	hypothetical protein	Streptomyces longwoodensis	DSM 41677
359895707	INSDC	MECL01000035.1	GCA_014596445.1	120917	121813	+	MBD0735037.1	hypothetical protein	Streptomyces sp. CBMA29	CBMA29
467087590	RefSeq	NZ_AP025667.1	GCF_022846655.1	5296613	5297200	+	WP_217461765.1	hypothetical protein	Streptomyces seoulensis	HEK131
467087590	RefSeq	NZ_JAHRIC010000026.1	GCF_019090105.1	91831	92418	+	WP_217461765.1	hypothetical protein	Streptomyces sp. BV129	BV129
360040289	RefSeq	NZ_MECL01000035.1	GCF_014596445.1	120908	121813	+	WP_188280340.1	hypothetical protein	Streptomyces sp. CBMA29	CBMA29
500936437	RefSeq	NZ_VJZE01000536.1	GCF_009377205.1	396	1163	-	WP_228031899.1	hypothetical protein	Streptomyces phyllanthi	TISTR 2346
447237573	INSDC	JAGTPG010000002.1	GCA_018195615.1	2920873	2921502	-	MBR8641432.1	hypothetical protein	Streptomyces tuirus	PHM034
248875879	INSDC	SZNQ01000001.1	GCA_005280215.1	116115	116744	+	TKS98765.1	hypothetical protein	Streptomyces lasalocidi	X-537
101273607	INSDC	KQ948557.1	GCA_001514125.1	25506	26135	-	KUN35633.1	hypothetical protein	Streptomyces longwoodensis	DSM 41677
101273607	INSDC	LMWS01000031.1	GCA_001514125.1	12636	13265	-	KUN35633.1	hypothetical protein	Streptomyces longwoodensis	DSM 41677
544405574	RefSeq	NZ_VDGT01000004.1	GCF_006335015.1	192803	193270	-	WP_246108614.1	hypothetical protein	Streptomyces sedi	JCM 16909
413492703	RefSeq	NZ_JADKYA010000538.1	GCF_017164735.1	3082	3819	+	WP_206248469.1	hypothetical protein	Streptomyces bryophytorum	DSM 42138
563840644	RefSeq	NZ_JANAVP010000027.1	GCF_024213665.1	28410	29201	+	WP_254374247.1	hypothetical protein	Streptomyces sp. A3M-1-3	A3M-1-3
533906420	INSDC	AP025667.1	GCA_022846655.1	5296562	5297200	+	BDH07671.1	hypothetical protein	Streptomyces seoulensis	HEK131
358301373	INSDC	BNBQ01000009.1	GCA_014656035.1	73754	74392	-	GHF22822.1	hypothetical protein	Streptomyces griseoluteus	JCM 4765
272914714	RefSeq	NZ_PDCL01000002.1	GCF_008634015.1	1420974	1421909	+	WP_150235362.1	hypothetical protein	Streptomyces filamentosus	ATCC 23958
557278353	RefSeq	NZ_CAJVAX010000023.1	GCF_910593825.1	57272	58180	+	WP_251513875.1	helix-turn-helix domain-containing protein	Streptomyces bryophytorum
358906632	RefSeq	NZ_BNBE01000001.1	GCF_014654895.1	235954	236889	+	WP_190042292.1	hypothetical protein	Streptomyces filamentosus	JCM 4122
291047139	RefSeq	NZ_WWKH01001070.1	GCF_009865595.1	6952	7590	-	WP_161204442.1	hypothetical protein	Streptomyces sp. SID1328	SID1328
244304748	RefSeq	NZ_SSBJ01000014.1	GCF_004795055.1	109168	110001	+	WP_136214074.1	hypothetical protein	Streptomyces sp. A1136	A1136
89870033	RefSeq	NZ_JOFL01000046.1	GCF_000719265.1	1378	2247	-	WP_052393332.1	hypothetical protein	Streptomyces roseoverticillatus	NRRL B-3500
255242366	INSDC	VDGT01000004.1	GCA_006335015.1	192803	193228	-	TNM32371.1	hypothetical protein	Streptomyces sedi	JCM 16909
380510898	RefSeq	NZ_JAEAMR010000022.1	GCF_015999245.1	512386	513018	+	WP_199895672.1	hypothetical protein	Streptomyces sp. AV19	AV19
17465054	RefSeq	NC_013131.1	GCF_000024025.1	3953744	3954508	-	WP_223297564.1	hypothetical protein	Catenulispora acidiphila DSM 44928	DSM 44928
379973502	INSDC	CP048882.1	GCA_015910445.1	452935	453360	+	QPP10338.1	hypothetical protein	Streptomyces bathyalis	ASO4wet
268199665	RefSeq	NZ_SGBF01000028.1	GCF_008039505.1	163356	163985	+	WP_147876073.1	hypothetical protein	Streptomyces sp. IB2014 016-6	IB2014 016-6
516451727	RefSeq	NZ_JOBZ01000563.1	GCF_000721945.1	5802	6262	-	WP_234438806.1	hypothetical protein	Streptomyces sp. NRRL WC-3774	NRRL WC-3774
536187728	RefSeq	NZ_JAICDG010000005.1	GCF_022751215.1	391429	391830	-	WP_242909380.1	hypothetical protein	Actinomadura sp. OS3-83	OS3-83
88592791	RefSeq	NZ_AQUI01000002.1	GCF_000371785.1	845442	846287	-	WP_051070025.1	hypothetical protein	Actinopolyspora halophila DSM 43834	DSM 43834
88020981	RefSeq	NZ_AZWQ01000019.1	GCF_000514815.1	42662	43522	+	WP_050565601.1	hypothetical protein	Salinispora fenicalii	CNT-569
553968830	RefSeq	NZ_CP097322.1	GCF_023515955.1	5467316	5468182	-	WP_249768216.1	hypothetical protein	Streptomyces sp. RerS4	RerS4
505058212	RefSeq	NZ_JAHWGT010000004.1	GCF_020873895.1	40331	41128	-	WP_228974013.1	helix-turn-helix domain-containing protein	Streptomyces sp. DH12	DH12
514724572	RefSeq	NZ_JAJUWS010000062.1	GCF_021390475.1	2372	3241	-	WP_233876960.1	hypothetical protein	Streptomyces sp. ST2-7A	ST2-7A
568332221	RefSeq	NZ_JANFNH010000028.1	GCF_024436055.1	23140	23760	-	WP_255930383.1	hypothetical protein	Streptomyces rubrisoli	DSM 42083
323084768	INSDC	JABERD010000041.1	GCA_013044505.1	4206	4835	+	NNN31824.1	hypothetical protein	Streptomyces sp. S3(2020)	S3(2020)
268368942	RefSeq	NZ_RDBK01000008.1	GCF_008042275.1	601533	602393	-	WP_148016258.1	hypothetical protein	Streptomyces sp. or43	or43
297702432	RefSeq	NZ_CP048397.1	GCF_010384365.1	193024	193653	+	WP_164247698.1	hypothetical protein	Streptomyces sp. S4.7	S4.7
535233133	RefSeq	NZ_JALDAY010000029.1	GCF_022698165.1	91	942	-	WP_242779450.1	hypothetical protein	Streptomyces sp. 7R015	7R015
18324873	INSDC	CP001700.1	GCA_000024025.1	3953744	3954598	-	ACU72445.1	hypothetical protein	Catenulispora acidiphila DSM 44928	DSM 44928
529777185	RefSeq	NZ_CP029618.1	GCF_003945505.1	5689921	5690394	-	WP_240662456.1	hypothetical protein	Streptomyces sp. WAC 06738	WAC 06738
290962376	RefSeq	NZ_WWIS01001003.1	GCF_009863035.1	7348	7935	-	WP_161150808.1	hypothetical protein	Streptomyces sp. SID4982	SID4982
178145320	INSDC	PQSS01000029.1	GCA_002920535.1	49437	50066	-	POX52012.1	hypothetical protein	Streptomyces sp. Ru71	Ru71
101232445	RefSeq	NZ_KQ948148.1	GCF_001513955.1	224602	225285	-	WP_062229881.1	hypothetical protein	Streptomyces pseudovenezuelae	DSM 40212
279788128	RefSeq	NZ_BLAE01000039.1	GCF_009687865.1	72785	73693	-	WP_155358091.1	hypothetical protein	Acrocarpospora macrocephala	NBRC 16266
369839135	RefSeq	NZ_JADDXU010000034.1	GCF_015163075.1	58009	58635	-	WP_194085250.1	hypothetical protein	Streptomyces justiciae	3R004
570065358	RefSeq	NZ_JAMXPJ010000047.1	GCF_024508375.1	12642	13268	-	WP_256786339.1	hypothetical protein	Streptomyces justiciae	RA-WS2
119039811	RefSeq	NZ_MJAJ01000057.1	GCF_001746365.1	24218	25075	-	WP_069772989.1	hypothetical protein	Streptomyces sp. LUP30	LUP30
308254827	INSDC	BLPG01000001.1	GCA_011764445.1	1069047	1069469	+	GFJ87315.1	hypothetical protein	Phytohabitans rumicis	NBRC 108638
484093933	RefSeq	NZ_JAINZZ010000071.1	GCF_019890725.1	22778	23407	-	WP_222968641.1	hypothetical protein	Streptomyces sp. PLK6-54	PLK6-54
215901535	INSDC	RFFJ01000095.1	GCA_003696235.1	18879	19304	-	RMI38241.1	hypothetical protein	Streptomyces triticirhizae	NEAU-YY642
373817175	RefSeq	NZ_JADLPN010000003.1	GCF_015478325.1	179928	180596	-	WP_195135926.1	hypothetical protein	Nocardia brasiliensis	BJ06-0105
89918371	RefSeq	NZ_BBPN01000001.1	GCF_000787795.1	471226	472098	-	WP_052438253.1	helix-turn-helix domain-containing protein	Streptacidiphilus jiangxiensis	NBRC 100920
89918371	RefSeq	NZ_FOAZ01000004.1	GCF_900109465.1	59249	60121	+	WP_052438253.1	helix-turn-helix domain-containing protein	Streptacidiphilus jiangxiensis	CGMCC 4.1857
259611130	RefSeq	NZ_VFOZ01000001.1	GCF_006716425.1	2743310	2743708	-	WP_141955826.1	hypothetical protein	Actinoallomurus bryophytorum	DSM 102200
123405195	INSDC	FNFM01000001.1	GCA_900101095.1	130864	131502	-	SDJ65938.1	hypothetical protein	Actinopolyspora mzabensis	DSM 45460
516129488	RefSeq	NZ_BBOM01000006.1	GCF_000974485.1	217698	218225	+	WP_234313737.1	hypothetical protein	Streptomyces sp. NBRC 109706	NBRC 109706
287603697	RefSeq	NZ_WUTW01000001.1	GCF_009831215.1	669135	669857	-	WP_161101252.1	hypothetical protein	Actinomadura rayongensis	DSM 102126
554527486	RefSeq	NZ_JAILXG010000246.1	GCF_023527805.1	1	557	-	WP_249845304.1	hypothetical protein	Vibrio vulnificus	MCCC 1A08743
373951743	RefSeq	NZ_JADLSD010000011.1	GCF_015476985.1	110451	111119	+	WP_195093814.1	hypothetical protein	Nocardia brasiliensis	N-45
563839421	RefSeq	NZ_JANAVP010000016.1	GCF_024213665.1	42710	43561	+	WP_254373023.1	hypothetical protein	Streptomyces sp. A3M-1-3	A3M-1-3
224533117	INSDC	CP029618.1	GCA_003945505.1	5689921	5690343	-	AZM50974.1	hypothetical protein	Streptomyces sp. WAC 06738	WAC 06738
194982408	INSDC	QLYX01000012.1	GCA_003289645.1	57791	58363	+	RAY12600.1	hypothetical protein	Actinomadura craniellae	LHW63021
358418869	RefSeq	NZ_BMVP01000021.1	GCF_014650775.1	29350	30189	-	WP_190187557.1	hypothetical protein	Streptomyces cirratus	JCM 4738
477452898	INSDC	JAEKKT010000232.1	GCA_019510245.1	3929	4621	-	MBW8800467.1	hypothetical protein	Streptomyces sp.
570964851	RefSeq	NZ_CP102332.1	GCF_024600715.1	2862503	2863258	-	WP_257375410.1	helix-turn-helix domain-containing protein	Streptomyces sp. HL-66	HL-66
467012932	INSDC	JAHRCY010000029.1	GCA_019083965.1	60183	60818	-	MBV1855857.1	helix-turn-helix domain-containing protein	Catellatospora tritici	NEAU-YM18
354595532	INSDC	JACIXF010001305.1	GCA_014360625.1	22600	23232	-	MBC7273614.1	hypothetical protein	Streptomyces sp.
255229957	INSDC	VDLY02000026.1	GCA_006334995.2	17036	17461	+	KAB8158916.1	hypothetical protein	Streptomyces mimosae	3MP-10
243851875	RefSeq	NZ_BNBQ01000009.1	GCF_014656035.1	73754	74275	-	WP_135789898.1	hypothetical protein	Streptomyces griseoluteus	JCM 4765
243851875	RefSeq	NZ_SRRU01000001.1	GCF_004784465.1	903446	903967	-	WP_135789898.1	hypothetical protein	Streptomyces griseoluteus	JCM 4765
487772021	RefSeq	NZ_CP029191.1	GCF_008642335.1	6734947	6735432	-	WP_223833045.1	hypothetical protein	Streptomyces venezuelae	ATCC 14585
455348962	RefSeq	NZ_CP075896.1	GCF_018604545.1	2984608	2985294	+	WP_215119137.1	hypothetical protein	Streptomyces sp. MG62	MG62
455348962	RefSeq	NZ_CP101649.1	GCF_024442315.1	2984563	2985249	+	WP_215119137.1	hypothetical protein	Streptomyces sp. CRLD-Y-1	CRLD-Y-1
455348962	RefSeq	NZ_CP101651.1	GCF_024442335.1	2984555	2985241	+	WP_215119137.1	hypothetical protein	Streptomyces sp. CRCS-T-1	CRCS-T-1
574047193	RefSeq	NZ_PQSS01000029.1	GCF_002920535.1	49437	49925	-	WP_258054850.1	hypothetical protein	Streptomyces sp. Ru71	Ru71
512251938	RefSeq	NZ_LNSV01000018.1	GCF_001484625.1	73145	73942	-	WP_232791042.1	helix-turn-helix domain-containing protein	Streptomyces kanasensis	ZX01
359014863	RefSeq	NZ_BMRZ01000018.1	GCF_014648895.1	1811	2821	+	WP_229843810.1	hypothetical protein	Streptomyces tanashiensis	JCM 4086
358888658	RefSeq	NZ_BMUH01000018.1	GCF_014650095.1	1694	2704	+	WP_229885625.1	hypothetical protein	Streptomyces nashvillensis	JCM 4498
331729673	INSDC	JABFWL010000084.1	GCA_013362315.1	33122	33598	-	NUR57965.1	hypothetical protein	Catenulispora sp.
273098071	INSDC	CP029191.1	GCA_008642335.1	6734947	6735579	-	QES44692.1	hypothetical protein	Streptomyces venezuelae	ATCC 14585
118089769	RefSeq	NZ_FODD01000033.1	GCF_900110255.1	32533	33162	-	WP_069467320.1	hypothetical protein	Streptomyces rubidus	CGMCC 4.2026
118089769	RefSeq	NZ_MDCQ01001333.1	GCF_001723065.1	509	1138	+	WP_069467320.1	hypothetical protein	Streptomyces rubidus	NRRL B-24619
352233346	RefSeq	NZ_CP083590.1	GCF_020099395.1	267695	268468	-	WP_185945153.1	hypothetical protein	Streptomyces mobaraensis	DSM 40587
352233346	RefSeq	NZ_CP092051.1	GCF_022220465.1	274970	275743	-	WP_185945153.1	hypothetical protein	Streptomyces sp. TYQ1024	TYQ1024
352233346	RefSeq	NZ_CP094262.1	GCF_022759525.1	274258	275031	-	WP_185945153.1	hypothetical protein	Streptomyces mobaraensis	DSM 40587
352233346	RefSeq	NZ_JACLQY010000031.1	GCF_014253015.1	59096	59869	-	WP_185945153.1	hypothetical protein	Streptomyces sp. TYQ1024	TYQ1024
432857364	RefSeq	NZ_JAGPXL010000013.1	GCF_018070565.1	193832	194464	-	WP_210921748.1	hypothetical protein	Streptomyces sp. B93	B93
431703680	RefSeq	NZ_JAFFSU010000029.1	GCF_017948455.1	17424	18047	-	WP_210581188.1	hypothetical protein	Streptomyces sp. GESEQ-4	GESEQ-4
95315300	RefSeq	NZ_LIPN01000044.1	GCF_001418325.1	2445	3071	+	WP_055563987.1	hypothetical protein	Streptomyces atriruber	NRRL B-24165
420437829	RefSeq	NZ_SMLC01000085.1	GCF_004349245.1	1277	1795	+	WP_207929078.1	hypothetical protein	Actinomadura sp. 6K520	6K520
317126880	RefSeq	NZ_JAASAH010000007.1	GCF_012726235.1	180750	181535	+	WP_169442892.1	hypothetical protein	Streptomyces sp. HNM0574	HNM0574
346329014	RefSeq	NZ_JACBXC010001594.1	GCF_013870535.1	241	870	-	WP_181791751.1	hypothetical protein	Streptomyces sp. PIP175	PIP175
224529321	INSDC	CP029618.1	GCA_003945505.1	3128880	3129515	-	AZM46656.1	hypothetical protein	Streptomyces sp. WAC 06738	WAC 06738
273085932	INSDC	CP029193.1	GCA_008642355.1	6863082	6863681	-	QES31886.1	hypothetical protein	Streptomyces venezuelae	ATCC 14583
551578556	INSDC	WRAR01000340.1	GCA_009780125.1	5086	5553	+	MCL2731480.1	hypothetical protein	Actinomycetia bacterium
38957119	RefSeq	NZ_KB903813.1	GCF_000379825.1	883229	883900	+	WP_018348209.1	hypothetical protein	Longispora albida DSM 44784	DSM 44784
38994775	INSDC	LLZU01000022.1	GCA_001445835.1	23423	23863	-	KRV48500.1	hypothetical protein	Streptomyces vitaminophilus	ATCC 31673
487767695	RefSeq	NZ_CP029193.1	GCF_008642355.1	6863082	6863720	-	WP_223828560.1	hypothetical protein	Streptomyces venezuelae	ATCC 14583
535134423	RefSeq	NZ_JAAPBF010000010.1	GCF_022695985.1	66229	66858	+	WP_242569990.1	hypothetical protein	Streptomyces sp. NP-1717	NP-1717
313680752	RefSeq	NZ_JAAXMD010000034.1	GCF_012328665.1	3283	3909	+	WP_168372709.1	hypothetical protein	Streptomyces galbus	I339
290974048	RefSeq	NZ_JAAGLF010000456.1	GCF_010548075.1	7499	8137	-	WP_161235465.1	hypothetical protein	Streptomyces sp. SID10115	SID10115
290974048	RefSeq	NZ_JAAGMJ010000371.1	GCF_010548575.1	22326	22964	-	WP_161235465.1	hypothetical protein	Streptomyces sp. SID339	SID339
290974048	RefSeq	NZ_WWJV01000230.1	GCF_009865175.1	426	1064	-	WP_161235465.1	hypothetical protein	Streptomyces sp. SID337	SID337
290974048	RefSeq	NZ_WWJW01000123.1	GCF_009865165.1	11519	12157	+	WP_161235465.1	hypothetical protein	Streptomyces sp. SID335	SID335
566637173	INSDC	JAMCDO010000001.1	GCA_024349285.1	1983379	1984170	-	MCQ0023167.1	hypothetical protein	Streptomyces somaliensis DSM 40738	DSM 40738
238560347	INSDC	SMKK01000001.1	GCA_004348425.1	40028	40507	+	TDC98381.1	hypothetical protein	Actinomadura sp. 7K507	7K507
119557144	RefSeq	NZ_LJGS01000039.1	GCF_001751345.1	983422	984300	+	WP_070010968.1	hypothetical protein	Streptomyces abyssalis	SCSIO 10389
119557144	RefSeq	NZ_LJGT01000041.1	GCF_001751365.1	826687	827565	-	WP_070010968.1	hypothetical protein	Streptomyces abyssalis	SCSIO 10390
324443488	RefSeq	NZ_JABETO010000009.1	GCF_013055795.1	169549	170130	-	WP_171166000.1	hypothetical protein	Streptomyces sp. I05A-00742	I05A-00742
82469972	INSDC	CP011492.1	GCA_001011035.1	3034765	3035400	-	AKH82934.1	hypothetical protein	Streptomyces sp. CNQ-509	CNQ-509
260345895	RefSeq	NZ_SPQF01000037.1	GCF_007050945.1	17921	18550	-	WP_143644457.1	hypothetical protein	Streptomyces sp. IB201691-2A2	IB201691-2A2
148942522	RefSeq	NZ_CP021121.1	GCF_002128305.1	2801120	2801755	-	WP_086159329.1	hypothetical protein	Streptomyces marincola	SCSIO 03032
382531830	RefSeq	NZ_CP048835.1	GCF_005860785.2	6255804	6256436	+	WP_198356987.1	hypothetical protein	Streptomyces sp. So13.3	So13.3
382531830	RefSeq	NZ_JAAGLW010000004.1	GCF_010548345.1	41099	41731	+	WP_198356987.1	hypothetical protein	Streptomyces sp. SID13588	SID13588
382531830	RefSeq	NZ_JAAGLX010000006.1	GCF_010548325.1	27287	27919	+	WP_198356987.1	hypothetical protein	Streptomyces sp. SID13666	SID13666
382531830	RefSeq	NZ_JAAIKO010000001.1	GCF_016107395.1	51559	52191	-	WP_198356987.1	hypothetical protein	Streptomyces fildesensis	INACH3013
557301463	RefSeq	NZ_JAJOZA010000001.1	GCF_023701715.1	2347184	2347816	-	WP_250977689.1	hypothetical protein	Streptomyces sp. RKAG337	RKAG337
557301463	RefSeq	NZ_JAJOZB010000001.1	GCF_023701745.1	5968139	5968771	+	WP_250977689.1	hypothetical protein	Streptomyces sp. RKAG293	RKAG293
451652374	RefSeq	NZ_JABETO010000050.1	GCF_013055795.1	21111	21926	-	WP_212764950.1	hypothetical protein	Streptomyces sp. I05A-00742	I05A-00742
265348025	RefSeq	NZ_CP042266.1	GCF_007856155.1	8077990	8078613	-	WP_146478504.1	hypothetical protein	Streptomyces qinzhouensis	SSL-25
570846485	RefSeq	NZ_OAOJ01000002.1	GCF_900206255.1	72827	73366	+	WP_257042174.1	hypothetical protein	Streptomyces sp. TLI_55	TLI_55
525090976	RefSeq	NZ_JACLHD010000001.1	GCF_006704225.1	6561522	6562517	-	WP_238606745.1	helix-turn-helix domain-containing protein	Amycolatopsis sp. Poz14	Poz14
267481516	RefSeq	NZ_BDBS01000019.1	GCF_001613105.1	33850	34341	-	WP_147288041.1	hypothetical protein	Nocardia pseudobrasiliensis NBRC 108224	NBRC 108224
267481516	RefSeq	NZ_QQBC01000009.1	GCF_003350585.1	503095	503586	+	WP_147288041.1	hypothetical protein	Nocardia pseudobrasiliensis	DSM 44290
258943331	INSDC	VFPO01000001.1	GCA_006716765.1	6171749	6172294	+	TQM71885.1	hypothetical protein	Actinomadura hallensis	DSM 45043
358764720	INSDC	BMRO01000006.1	GCA_014648675.1	259135	259680	+	GGU06253.1	hypothetical protein	Actinomadura livida	JCM 3387
529776887	RefSeq	NZ_CP029618.1	GCF_003945505.1	3128880	3129362	-	WP_240662176.1	hypothetical protein	Streptomyces sp. WAC 06738	WAC 06738
298539192	RefSeq	NZ_JAAGLM010000735.1	GCF_010548215.1	2485	2918	+	WP_164585322.1	hypothetical protein	Streptomyces sp. SID10815	SID10815
248882265	RefSeq	NZ_BMVD01000026.1	GCF_014650535.1	16384	17010	+	WP_137303616.1	hypothetical protein	Streptomyces galbus	JCM 4639
248882265	RefSeq	NZ_SZPR01000029.1	GCF_005280195.1	6369	6995	-	WP_137303616.1	hypothetical protein	Streptomyces galbus	DSM 40089
359146252	RefSeq	NZ_BMUK01000003.1	GCF_014650155.1	190546	191232	-	WP_189722841.1	hypothetical protein	Streptomyces purpurascens	JCM 4509
359146252	RefSeq	NZ_JAJUPB010000002.1	GCF_021390235.1	190409	191095	-	WP_189722841.1	hypothetical protein	Streptomyces purpurascens	DSM 40310
238907482	RefSeq	NZ_SMKK01000001.1	GCF_004348425.1	39854	40507	+	WP_132146129.1	hypothetical protein	Actinomadura sp. 7K507	7K507
92553006	INSDC	LJCX01000003.1	GCA_001298545.1	18162	18791	+	KPI32429.1	hypothetical protein	Actinobacteria bacterium OV320	OV320
214547774	RefSeq	NZ_BHXA01000124.1	GCF_003851625.1	131743	132192	-	WP_253267287.1	hypothetical protein	Streptomyces sp. NL15-2K	NL15-2K
420451114	RefSeq	NZ_SMKK01000114.1	GCF_004348425.1	27132	27716	+	WP_207946793.1	hypothetical protein	Actinomadura sp. 7K507	7K507
161923048	INSDC	OAOJ01000002.1	GCA_900206255.1	72740	73366	+	SNX88232.1	hypothetical protein	Streptomyces sp. TLI_55	TLI_55
563240238	RefSeq	NZ_CP011492.1	GCF_001011035.1	3034765	3035247	-	WP_253911248.1	hypothetical protein	Streptomyces sp. CNQ-509	CNQ-509
238256383	RefSeq	NZ_JACMSI010000031.1	GCF_014281035.1	359330	360223	+	WP_131543620.1	hypothetical protein	Streptomyces sp. CBG31	CBG31
238256383	RefSeq	NZ_JAHHEE010000085.1	GCF_018619575.1	237657	238550	-	WP_131543620.1	hypothetical protein	Streptomyces sp. CBG30	CBG30
238256383	RefSeq	NZ_JAHHEF010000002.1	GCF_018619555.1	394086	394979	-	WP_131543620.1	hypothetical protein	Streptomyces sp. COG19	COG19
238256383	RefSeq	NZ_JAHHEG010000004.1	GCF_018619585.1	160217	161110	-	WP_131543620.1	hypothetical protein	Streptomyces sp. COG20	COG20
238256383	RefSeq	NZ_JAHHEH010000001.1	GCF_018619495.1	340181	341074	-	WP_131543620.1	hypothetical protein	Streptomyces sp. COG21	COG21
238256383	RefSeq	NZ_JAHHEI010000029.1	GCF_018619535.1	937885	938778	-	WP_131543620.1	hypothetical protein	Streptomyces sp. CYG20	CYG20
238256383	RefSeq	NZ_JAHHEJ010000022.1	GCF_018619515.1	62319	63212	+	WP_131543620.1	hypothetical protein	Streptomyces sp. CYG21	CYG21
238256383	RefSeq	NZ_JAJQNB010000004.1	GCF_022399545.1	160217	161110	-	WP_131543620.1	hypothetical protein	Streptomyces sp. COG20	COG20
238256383	RefSeq	NZ_JAJQNC010000001.1	GCF_022399485.1	340181	341074	-	WP_131543620.1	hypothetical protein	Streptomyces sp. COG21	COG21
238256383	RefSeq	NZ_JAJQND010000022.1	GCF_022399475.1	62319	63212	+	WP_131543620.1	hypothetical protein	Streptomyces sp. CYG21	CYG21
238256383	RefSeq	NZ_QQUQ01000012.1	GCF_004334925.1	240607	241500	-	WP_131543620.1	hypothetical protein	Streptomyces sp. IBTA2	IBTA2
417240377	INSDC	JAFMRJ010000001.1	GCA_017354195.1	19955	20410	+	MBO0806688.1	hypothetical protein	Actinomycetia bacterium
297703597	INSDC	CP048397.1	GCA_010384365.1	1834380	1834976	+	QHY95110.1	hypothetical protein	Streptomyces sp. S4.7	S4.7
258610173	RefSeq	NZ_LJGZ01000005.1	GCF_001751305.1	442364	443257	-	WP_141760688.1	hypothetical protein	Streptomyces nanshensis	SCSIO M10372
486015070	RefSeq	NZ_JAIQLH010000319.1	GCF_020037025.1	7979	8734	-	WP_223771845.1	hypothetical protein	Streptomyces huiliensis	SCA2-4
40721754	RefSeq	NZ_KB911743.1	GCF_000383635.1	19281	19910	+	WP_020132901.1	hypothetical protein	Streptomyces sp. 303MFCol5.2	303MFCol5.2
557289303	RefSeq	NZ_CAJSLV010000002.1	GCF_907177275.1	132145	132957	+	WP_251484380.1	hypothetical protein	Streptomyces cocklensis
224927115	RefSeq	NZ_JANRMN010000024.1	GCF_024742195.1	33183	34076	+	WP_125618772.1	hypothetical protein	Streptomyces sp. OUCMDZ-4982	OUCMDZ-4982
224927115	RefSeq	NZ_RQIR01001006.1	GCF_003949895.1	9326	10219	-	WP_125618772.1	hypothetical protein	Streptomyces sp. WAC04770	WAC04770
224927115	RefSeq	NZ_VEHK01000011.1	GCF_007679945.1	22111	23004	+	WP_125618772.1	hypothetical protein	Streptomyces sp. CFMR 7	DE0061
530241646	RefSeq	NZ_SDLS01000012.1	GCF_004522315.1	236107	236850	-	WP_240692032.1	helix-turn-helix domain-containing protein	Amycolatopsis sp. CFH S0740	CFH S0740
530240425	RefSeq	NZ_SDLU01000017.1	GCF_004522265.1	9130	10026	+	WP_240690753.1	helix-turn-helix domain-containing protein	Amycolatopsis sp. CFH S0078	CFH S0078
441021031	RefSeq	NZ_CP063808.1	GCF_018128905.1	425444	426130	+	WP_212669526.1	hypothetical protein	Streptomyces sp. A2-16	A2-16
517569899	RefSeq	NZ_ASXH01000012.1	GCF_000411995.1	8796	9578	+	WP_235146567.1	helix-turn-helix domain-containing protein	Amycolatopsis orientalis DSM 46075	DSM 46075
513624720	RefSeq	NZ_JAIY01000004.1	GCF_000710405.2	896697	897233	+	WP_233290090.1	hypothetical protein	Kitasatospora sp. MBT66	MBT66
513624720	RefSeq	NZ_JODS01000038.1	GCF_000718025.1	42503	43039	+	WP_233290090.1	hypothetical protein	Kitasatospora purpeofusca	NRRL B-1817
358517865	RefSeq	NZ_BMQQ01000002.1	GCF_014648195.1	285606	286403	+	WP_229832686.1	hypothetical protein	Streptomyces purpureus	JCM 3172
358517865	RefSeq	NZ_KB913030.1	GCF_000384175.1	5751373	5752170	-	WP_229832686.1	hypothetical protein	Streptomyces purpureus KA281	KA281
301081595	RefSeq	NZ_CP031455.1	GCF_003391135.1	5253713	5254414	-	WP_162890294.1	OvmZ protein	Streptomyces olivoreticuli subsp. olivoreticuli	ATCC 31159
350446670	RefSeq	NZ_BMRO01000006.1	GCF_014648675.1	259162	259680	+	WP_221480674.1	hypothetical protein	Actinomadura livida	JCM 3387
350446670	RefSeq	NZ_JACHMV010000001.1	GCF_014205085.1	3509751	3510269	-	WP_221480674.1	hypothetical protein	Actinomadura catellatispora	DSM 44772
378099689	RefSeq	NZ_JADOUF010000001.1	GCF_015751905.1	7342590	7343270	+	WP_197007194.1	hypothetical protein	Longispora fulva	DSM 45356
352536096	RefSeq	NZ_JACMSF010000023.1	GCF_014257025.1	118730	119344	+	WP_186284141.1	hypothetical protein	Streptomyces sp. PSKA01	PSKA01
420449853	RefSeq	NZ_SMKB01000021.1	GCF_004348575.1	28541	29059	-	WP_207945472.1	hypothetical protein	Actinomadura sp. 7K534	7K534
536189484	RefSeq	NZ_JAICDG010000011.1	GCF_022751215.1	28471	29352	-	WP_242911368.1	hypothetical protein	Actinomadura sp. OS3-83	OS3-83
91826273	RefSeq	NZ_LJBR01000402.1	GCF_001282115.1	5492	6175	-	WP_053852329.1	hypothetical protein	Streptomyces sp. NRRL B-24085	NRRL B-24085
91826273	RefSeq	NZ_MWIF01000178.1	GCF_002156095.1	4737	5420	-	WP_053852329.1	hypothetical protein	Streptomyces sp. NRRL B-24085	NRRL B-24085
198320475	INSDC	QQBC01000009.1	GCA_003350585.1	502933	503586	+	RDI64161.1	hypothetical protein	Nocardia pseudobrasiliensis	DSM 44290
378100120	RefSeq	NZ_JADOUF010000001.1	GCF_015751905.1	7808936	7809616	+	WP_197007581.1	hypothetical protein	Longispora fulva	DSM 45356
492109321	RefSeq	NZ_CP084541.1	GCF_020410765.1	3731192	3731827	+	WP_226074989.1	hypothetical protein	Streptomyces marincola	SCSIO 64649
122766818	INSDC	LT629775.1	GCA_900105395.1	5190919	5191542	+	SDT72239.1	hypothetical protein	Streptomyces sp. TLI_053	TLI_053
521445576	RefSeq	NZ_CP091381.1	GCF_021903635.1	1900533	1901450	+	WP_237599384.1	helix-turn-helix domain-containing protein	Amycolatopsis sp. FU40	FU40
521445576	RefSeq	NZ_JACGZW010000012.1	GCF_014145675.1	325495	326412	-	WP_237599384.1	helix-turn-helix domain-containing protein	Amycolatopsis dendrobii	DR6-1
530627195	RefSeq	NZ_JABERD010000041.1	GCF_013044505.1	4422	4835	+	WP_240982434.1	hypothetical protein	Streptomyces sp. S3(2020)	S3(2020)
188034598	INSDC	QFRX01000001.1	GCA_003143935.1	8658009	8658635	-	PWI19584.1	hypothetical protein	Streptomyces sp. Act143	Act143
425217110	INSDC	AP023358.1	GCA_018326245.1	5532471	5533226	-	BCJ61945.1	hypothetical protein	Micromonospora endophytica (Xie et al. 2001) Li et al. 2019	NBRC 109090
574440413	RefSeq	NZ_QFRX01000001.1	GCF_003143935.1	8658009	8658698	-	WP_258314810.1	hypothetical protein	Streptomyces sp. Act143	Act143
284839721	RefSeq	NZ_WHOL01000060.1	GCF_009745975.1	62366	62866	-	WP_156754465.1	hypothetical protein	Actinokineospora pegani	TRM 65233
358976426	RefSeq	NZ_BMWD01000039.1	GCF_014651055.1	26938	27567	-	WP_190039716.1	hypothetical protein	Streptomyces fructofermentans	JCM 4956
79432319	INSDC	JZWY01000297.1	GCA_000966955.1	12470	13093	-	KJY34526.1	hypothetical protein	Streptomyces sp. NRRL S-495	NRRL S-495
263049684	RefSeq	NZ_PDKQ02000028.1	GCF_002811705.1	62582	63268	+	WP_143688637.1	hypothetical protein	Streptomyces barkulensis	RC 1831
263049684	RefSeq	NZ_PGSG01000117.1	GCF_002843305.1	63774	64460	+	WP_143688637.1	hypothetical protein	Streptomyces barkulensis	RC 1831
286554705	RefSeq	NZ_JOFL01000022.1	GCF_000719265.1	51148	51831	+	WP_157848658.1	OvmZ protein	Streptomyces roseoverticillatus	NRRL B-3500
238685051	INSDC	SMLC01000085.1	GCA_004349245.1	1391	1795	+	TDE28362.1	hypothetical protein	Actinomadura sp. 6K520	6K520
96528472	INSDC	LMEQ01000016.1	GCA_001426425.1	19635	20264	+	KQX68921.1	hypothetical protein	Streptomyces sp. Root1310	Root1310
146426003	RefSeq	NZ_KB912728.1	GCF_000383795.1	205883	206284	-	WP_083940320.1	hypothetical protein	Saccharomonospora saliphila YIM 90502	YIM 90502
535149894	RefSeq	NZ_LMEQ01000016.1	GCF_001426425.1	19584	20264	+	WP_242432710.1	hypothetical protein	Streptomyces sp. Root1310	Root1310
132272489	INSDC	LWKZ01000004.1	GCA_001905005.1	131847	132737	-	OKI07325.1	hypothetical protein	Streptomyces sp. CB02923	CB02923
323984216	INSDC	CP049838.1	GCA_013085465.1	84773	85402	+	QJS98990.1	hypothetical protein	Streptomyces asoensis	H2S5
563221531	RefSeq	NZ_JAMTCO010000004.1	GCF_024171925.1	515464	516000	-	WP_253886408.1	hypothetical protein	Actinokineospora diospyrosa	DSM 44255
31040739	INSDC	HE971709.1	GCA_000349325.1	8910540	8911112	-	CCK32342.1	hypothetical protein	Streptomyces davaonensis JCM 4913	JCM 4913
530241017	RefSeq	NZ_SDLT01000023.1	GCF_004522235.1	9114	10109	+	WP_240691406.1	helix-turn-helix domain-containing protein	Amycolatopsis nivea	CFH S0261
261018114	RefSeq	NZ_FONG01000012.1	GCF_900112845.1	124046	124552	-	WP_143120602.1	hypothetical protein	Streptomyces alni	CGMCC 4.3510
192531169	INSDC	POTX01000007.1	GCA_003236305.1	15476	15898	+	PZG00540.1	hypothetical protein	Micromonospora endophytica (Xie et al. 2001) Li et al. 2019	DSM 45430
330585254	RefSeq	NZ_BDBU01000036.1	GCF_001613145.1	3830	4558	+	WP_174557125.1	helix-turn-helix domain-containing protein	Nocardia jejuensis NBRC 103114	NBRC 103114
407069008	RefSeq	NZ_JAAGLO010000022.1	GCF_010548165.1	26441	27271	-	WP_203611939.1	helix-turn-helix domain-containing protein	Streptomyces cyaneofuscatus	SID10855
173678439	RefSeq	NZ_CP025407.1	GCF_002847285.1	5054469	5055104	+	WP_101424042.1	hypothetical protein	Streptomyces sp. CMB-StM0423	CMB-StM0423
183130565	INSDC	PXWG01000191.1	GCA_003011965.1	384	1100	-	PSJ24441.1	OvmZ protein	Streptosporangium nondiastaticum	TBG75A20
350482931	RefSeq	NZ_BMPX01000051.1	GCF_014647815.1	24010	24684	+	WP_188120364.1	hypothetical protein	Actinoplanes lobatus	JCM 3061
350482931	RefSeq	NZ_BOMP01000156.1	GCF_016862255.1	23955	24629	+	WP_188120364.1	hypothetical protein	Actinoplanes lobatus	NBRC 12513
350482931	RefSeq	NZ_JACHNC010000001.1	GCF_014205215.1	2113599	2114273	-	WP_188120364.1	hypothetical protein	Actinoplanes lobatus	DSM 43150
41300129	RefSeq	NZ_ARVW01000001.1	GCF_000384315.1	6896233	6896646	-	WP_020672326.1	hypothetical protein	Amycolatopsis nigrescens CSC17Ta-90	CSC17Ta-90
311606997	RefSeq	NZ_JAATEN010000031.1	GCF_012034935.1	29660	30460	+	WP_168104441.1	hypothetical protein	Streptomyces sp. PLAI1-29	PLAI1-29
481436310	RefSeq	NZ_VFPO01000001.1	GCF_006716765.1	6171818	6172294	+	WP_221635432.1	hypothetical protein	Actinomadura hallensis	DSM 45043
89233214	RefSeq	NZ_JOIZ01000003.1	GCF_000721605.1	314137	314775	-	WP_051767180.1	hypothetical protein	Streptomyces sp. NRRL S-37	NRRL S-37
239253726	RefSeq	NZ_NKYE01000010.1	GCF_002262875.1	115147	115695	-	WP_133116375.1	hypothetical protein	Amycolatopsis antarctica	AU-G6
566623770	INSDC	JAJQLL010000001.1	GCA_024349105.1	3571945	3572730	+	MCP9962571.1	hypothetical protein	Streptomyces somaliensis	MRC009
562770913	INSDC	JAMTCO010000004.1	GCA_024171925.1	515464	516147	-	MCP2269410.1	hypothetical protein	Actinokineospora diospyrosa	DSM 44255
173349511	RefSeq	NZ_KZ626920.1	GCF_002911015.1	16858	17493	-	WP_103552877.1	hypothetical protein	Streptomyces populi	A249
143885638	RefSeq	NZ_FWXV01000003.1	GCF_900176515.1	11359	12048	+	WP_235038717.1	helix-turn-helix domain-containing protein	Kibdelosporangium aridum	DSM 43828
40722059	RefSeq	NZ_KB911758.1	GCF_000383635.1	11430	11849	-	WP_020133206.1	hypothetical protein	Streptomyces sp. 303MFCol5.2	303MFCol5.2
238547752	INSDC	SMKK01000114.1	GCA_004348425.1	27312	27716	+	TDC85748.1	hypothetical protein	Actinomadura sp. 7K507	7K507
126481750	RefSeq	NZ_FOET01000003.1	GCF_900110735.1	109417	110004	-	WP_093657017.1	hypothetical protein	Streptomyces radiopugnans	CGMCC 4.3519
290045163	RefSeq	NZ_KB891297.1	GCF_000373405.1	215147	216061	-	WP_158689939.1	helix-turn-helix domain-containing protein	Streptomyces sp. ScaeMP-e10	ScaeMP-e10
290045163	RefSeq	NZ_WWIF01000008.1	GCF_009872615.1	215147	216061	-	WP_158689939.1	helix-turn-helix domain-containing protein	Streptomyces sp. SID5594	SID5594
455570221	RefSeq	NZ_JAGGPB010000023.1	GCF_018614055.1	22308	23141	-	WP_214921469.1	hypothetical protein	Streptomyces sp. ISL-98	ISL-98
387730456	RefSeq	NZ_AP018365.1	GCF_016756395.1	3555957	3556586	+	WP_237404746.1	hypothetical protein	Streptomyces sp. SN-593	SN-593
284150907	RefSeq	NZ_BLIR01000001.1	GCF_009811635.1	5484355	5485032	+	WP_218039315.1	hypothetical protein	Streptomyces tubercidicus	NBRC 13090
258676151	INSDC	VFMT01000005.1	GCA_006715185.1	126527	127156	+	TQJ37130.1	hypothetical protein	Streptomyces sp. SLBN-115	RJA2910
407355737	RefSeq	NZ_KZ819159.1	GCF_003116675.1	2092056	2092907	+	WP_204164329.1	helix-turn-helix domain-containing protein	Streptomyces sp. CS090A	CS090A
390822003	RefSeq	NZ_LWKZ01000004.1	GCF_001905005.1	131847	132605	-	WP_199930774.1	hypothetical protein	Streptomyces sp. CB02923	CB02923
238461461	INSDC	SMKB01000021.1	GCA_004348575.1	28541	28945	-	TDB97323.1	hypothetical protein	Actinomadura sp. 7K534	7K534
358307103	INSDC	BMSV01000013.1	GCA_014649335.1	774	1346	-	GGQ28053.1	hypothetical protein	Streptomyces roseolilacinus	JCM 4335
114884698	INSDC	FMBX01000022.1	GCA_900091885.1	121377	122006	-	SCD46737.1	hypothetical protein	Streptomyces sp. ScaeMP-6W	ScaeMP-6W
135487996	RefSeq	NZ_MKKE01000002.1	GCF_001942305.1	142274	143113	+	WP_075845427.1	helix-turn-helix domain-containing protein	Saccharomonospora sp. CUA-673	CUA-673
140488757	RefSeq	NZ_CP045031.1	GCF_009025935.1	3931483	3932136	+	WP_079170855.1	hypothetical protein	Streptomyces sp. C8S0
140488757	RefSeq	NZ_MKXB01000028.1	GCF_001865245.1	1034	1687	+	WP_079170855.1	hypothetical protein	Streptomyces sp. CC53	CC53
350137448	RefSeq	NZ_JACHJV010000001.1	GCF_014203855.1	1673262	1673876	+	WP_184934598.1	helix-turn-helix domain-containing protein	Kitasatospora kifunensis	DSM 41654
331283471	INSDC	JABFXU010000171.1	GCA_013361585.1	6	632	-	NUP36589.1	hypothetical protein	Streptomyces sp.
480955436	RefSeq	NZ_JAHKJW010000008.1	GCF_019710745.1	181760	182551	+	WP_221349917.1	hypothetical protein	Streptomyces sp. REN17	REN17
127818755	INSDC	MKXB01000028.1	GCA_001865245.1	1223	1687	+	OII65750.1	hypothetical protein	Streptomyces sp. CC53	CC53
542129780	RefSeq	NZ_AP025668.1	GCF_022846675.1	5181634	5182260	-	WP_244417595.1	hypothetical protein	Streptomyces hygroscopicus	HOK021
95130516	RefSeq	NZ_CP019724.1	GCF_002005225.1	2271488	2272048	-	WP_055419782.1	hypothetical protein	Streptomyces pactum	ACT12
95130516	RefSeq	NZ_LIQD01000003.1	GCF_001414545.1	1147544	1148104	-	WP_055419782.1	hypothetical protein	Streptomyces pactum	ACT12
262197314	RefSeq	NZ_NISY01000001.1	GCF_007595705.1	880878	881579	+	WP_144381523.1	hypothetical protein	Streptomyces sp. SAJ15	SAJ15
101258588	RefSeq	NZ_KQ948433.1	GCF_001514065.1	324258	324884	-	WP_059197812.1	hypothetical protein	Streptomyces antibioticus	DSM 40234
268203030	RefSeq	NZ_SGBF01000002.1	GCF_008039505.1	162952	163383	+	WP_206669172.1	hypothetical protein	Streptomyces sp. IB2014 016-6	IB2014 016-6
519507350	RefSeq	NZ_JAJPUI010000010.1	GCF_021390935.1	83360	83680	-	WP_236242979.1	hypothetical protein	Streptomyces sp. CC228A	CC228A
350420024	RefSeq	NZ_JACHMS010000001.1	GCF_014205055.1	7449775	7450404	+	WP_221513277.1	hypothetical protein	Streptomyces luteogriseus	DSM 40483
448449942	INSDC	CP073318.1	GCA_018263855.1	7472060	7472695	-	QUQ68794.1	hypothetical protein	Kutzneria sp. CA-103260	CA-103260
358965637	INSDC	BMSI01000016.1	GCA_014649075.1	217080	217709	+	GGQ91832.1	hypothetical protein	Streptomyces asoensis	JCM 4185
125107211	INSDC	FNON01000007.1	GCA_900107045.1	434276	434869	+	SDY89240.1	hypothetical protein	Amycolatopsis xylanica	CPCC 202699
260958052	RefSeq	NZ_FNON01000007.1	GCF_900107045.1	434297	434869	+	WP_143047187.1	hypothetical protein	Amycolatopsis xylanica	CPCC 202699
330455691	RefSeq	NZ_BAFX01000046.1	GCF_000308815.1	44179	44919	-	WP_174416459.1	hypothetical protein	Nocardia concava NBRC 100430	NBRC 100430
45689546	INSDC	AWQV01000832.1	GCA_000497405.1	4258	4998	+	EST24049.1	hypothetical protein	Streptomycetaceae bacterium MP113-05	MP113-05
45689546	INSDC	KI547052.1	GCA_000497405.1	18920	19660	+	EST24049.1	hypothetical protein	Streptomycetaceae bacterium MP113-05	MP113-05
506152996	RefSeq	NZ_BMSI01000016.1	GCF_014649075.1	217029	217709	+	WP_229901522.1	hypothetical protein	Streptomyces asoensis	JCM 4185
506152996	RefSeq	NZ_BNEB01000006.1	GCF_016860545.1	303559	304239	+	WP_229901522.1	hypothetical protein	Streptomyces asoensis	NBRC 13813
450997566	RefSeq	NZ_CP073318.1	GCF_018263855.1	7472060	7472653	-	WP_211763440.1	helix-turn-helix domain-containing protein	Kutzneria sp. CA-103260	CA-103260
483980301	RefSeq	NZ_WLZY01000002.1	GCF_010122465.1	262202	262891	-	WP_222851160.1	helix-turn-helix domain-containing protein	Phytoactinopolyspora mesophila	XMNu-373
287600666	RefSeq	NZ_WUTW01000011.1	GCF_009831215.1	115068	115619	-	WP_161106420.1	hypothetical protein	Actinomadura rayongensis	DSM 102126
408755818	RefSeq	NZ_JAFBGA010000021.1	GCF_016909575.1	46346	46906	+	WP_205023632.1	hypothetical protein	Streptomyces sp. HB132	HB132
101247875	RefSeq	NZ_KQ948210.1	GCF_001514035.1	250227	250808	+	WP_067122166.1	hypothetical protein	Streptomyces yokosukanensis	DSM 40224
220297641	RefSeq	NZ_JNXS01000017.1	GCF_000717105.1	89050	89820	-	WP_124265853.1	hypothetical protein	Streptomyces anulatus	NRRL B-3362
220297641	RefSeq	NZ_JOEZ01000017.1	GCF_000721175.1	88947	89717	-	WP_124265853.1	hypothetical protein	Streptomyces anulatus	NRRL B-2873
220297641	RefSeq	NZ_ML123118.1	GCF_003846255.1	1068774	1069544	-	WP_124265853.1	hypothetical protein	Streptomyces sp. ADI98-10	ADI98-10
517081012	INSDC	JAKFGP010000044.1	GCA_021502835.1	75272	76060	-	MCF2436234.1	hypothetical protein	Streptomyces thinghirensis	HM3
45468021	RefSeq	NZ_LGDV01000190.1	GCF_001280015.1	123294	124124	+	WP_234384645.1	hypothetical protein	Streptomyces sp. MMG1121	MMG1121
562557902	RefSeq	NZ_CP049838.1	GCF_013085465.1	9958899	9959366	-	WP_253267630.1	hypothetical protein	Streptomyces asoensis	H2S5
219735763	INSDC	ML123118.1	GCA_003846255.1	1068774	1069700	-	RPK83857.1	hypothetical protein	Streptomyces sp. ADI98-10	ADI98-10
219735763	INSDC	RPGZ01000217.1	GCA_003846255.1	3354	4280	-	RPK83857.1	hypothetical protein	Streptomyces sp. ADI98-10	ADI98-10
305203084	RefSeq	NZ_LAQS01000128.1	GCF_001008345.1	4503	5498	+	WP_165591042.1	hypothetical protein	Streptomyces showdoensis	ATCC 15227
286035726	RefSeq	NZ_KB903293.1	GCF_000379685.1	169028	169723	-	WP_157631972.1	hypothetical protein	Catelliglobosispora koreensis DSM 44566	DSM 44566
90139104	INSDC	JXUQ02000001.1	GCA_000935135.2	1702923	1703531	+	OLO30271.1	hypothetical protein	Streptomyces sp. MNU77	MNU77
127819166	RefSeq	NZ_JAJPUG010000001.1	GCF_021390895.1	1026245	1026898	+	WP_071272238.1	hypothetical protein	Streptomyces sp. CC210A	CC210A
127819166	RefSeq	NZ_MKXA01000567.1	GCF_001865255.1	1140	1793	+	WP_071272238.1	hypothetical protein	Streptomyces sp. CC77	CC77
126746189	RefSeq	NZ_FODD01000063.1	GCF_900110255.1	28517	28990	+	WP_143080602.1	hypothetical protein	Streptomyces rubidus	CGMCC 4.2026
360040636	RefSeq	NZ_MECL01000087.1	GCF_014596445.1	16731	17177	+	WP_188281773.1	hypothetical protein	Streptomyces sp. CBMA29	CBMA29
359891649	INSDC	MECL01000087.1	GCA_014596445.1	16827	17177	+	MBD0736422.1	hypothetical protein	Streptomyces sp. CBMA29	CBMA29
237734686	RefSeq	NZ_SLWS01000017.1	GCF_004345645.1	185816	186427	+	WP_132125714.1	hypothetical protein	Actinocrispum wychmicini	DSM 45934
96506126	RefSeq	NZ_CM003601.1	GCF_001434355.1	6831044	6831634	-	WP_056698546.1	hypothetical protein	Streptomyces anulatus	ATCC 11523
96506126	RefSeq	NZ_JAHDTJ010000023.1	GCF_018530825.1	428739	429329	+	WP_056698546.1	hypothetical protein	Streptomyces sp. Tu10	Tu10
96506126	RefSeq	NZ_LMEL01000002.1	GCF_001426325.1	483311	483901	+	WP_056698546.1	hypothetical protein	Streptomyces sp. Root1295	Root1295
96506126	RefSeq	NZ_LMGX01000022.1	GCF_001427565.1	483567	484157	+	WP_056698546.1	hypothetical protein	Streptomyces sp. Root63	Root63
96506126	RefSeq	NZ_NTHB01000005.1	GCF_002551295.1	139637	140227	+	WP_056698546.1	hypothetical protein	Streptomyces sp. or3	or3
518995152	RefSeq	NZ_VLNY01000013.1	GCF_008297975.1	53794	54588	-	WP_235916603.1	hypothetical protein	Rhodococcus cavernicola	C1-24
549062549	RefSeq	NZ_JALPTH010000018.1	GCF_023218175.1	137777	138550	-	WP_248635199.1	helix-turn-helix domain-containing protein	Streptomyces lichenis	LCR6-01
114928003	INSDC	FMCH01000576.1	GCA_900091855.1	11734	12186	+	SCE47228.1	hypothetical protein	Streptomyces sp. DvalAA-14	DvalAA-14
133496873	RefSeq	NZ_LIPE01000004.1	GCF_001905525.1	389502	390092	+	WP_073959877.1	hypothetical protein	Streptomyces sp. TSRI0395	TSRI0395
517174760	RefSeq	NZ_VFMT01000005.1	GCF_006715185.1	126689	127156	+	WP_235034841.1	hypothetical protein	Streptomyces sp. SLBN-115	SLBN-115
516514835	RefSeq	NZ_JAENSH010000200.1	GCF_016612825.1	7555	8235	-	WP_234482680.1	hypothetical protein	Streptomyces sp. MBT49	MBT49
484094849	RefSeq	NZ_JAINZZ010000021.1	GCF_019890725.1	1504	1965	+	WP_222963672.1	hypothetical protein	Streptomyces sp. PLK6-54	PLK6-54
516518008	RefSeq	NZ_JAENSJ010000258.1	GCF_016612805.1	1563	2243	+	WP_234485978.1	hypothetical protein	Streptomyces sp. MBT97	MBT97
390393330	INSDC	JAENSJ010000258.1	GCA_016612805.1	1614	2243	+	MBK3636119.1	hypothetical protein	Streptomyces sp. MBT97	MBT97
258596785	RefSeq	NZ_JAGPXG010000003.1	GCF_018070745.1	89508	90098	-	WP_141746102.1	hypothetical protein	Streptomyces sp. C3-3	C3-3
258596785	RefSeq	NZ_JAGPXH010000001.1	GCF_018070665.1	328377	328967	-	WP_141746102.1	hypothetical protein	Streptomyces sp. 404i	404i
258596785	RefSeq	NZ_MJAF01000007.1	GCF_001746285.1	107357	107947	+	WP_141746102.1	hypothetical protein	Streptomyces sp. EN16	EN16
291536794	RefSeq	NZ_KQ257763.1	GCF_001189025.1	291508	292098	-	WP_159392600.1	hypothetical protein	Streptomyces europaeiscabiei	NCPPB 4064
390399017	INSDC	JAENSH010000200.1	GCA_016612825.1	7555	8184	-	MBK3628688.1	hypothetical protein	Streptomyces sp. MBT49	MBT49
548938434	RefSeq	NZ_CP096281.1	GCF_023210535.1	6581840	6582430	-	WP_248586282.1	hypothetical protein	Streptomyces sp. WAC00303	WAC00303
33924991	RefSeq	NZ_AORZ01000028.1	GCF_000342125.1	59432	60220	-	WP_004943521.1	hypothetical protein	Streptomyces mobaraensis NBRC 13819 = DSM 40847	DSM 40847
33924991	RefSeq	NZ_CP072827.1	GCF_017916255.1	7334699	7335487	+	WP_004943521.1	hypothetical protein	Streptomyces mobaraensis NBRC 13819 = DSM 40847	DSM 40847
33924991	RefSeq	NZ_VOKX01000070.1	GCF_009208535.1	147367	148155	+	WP_004943521.1	hypothetical protein	Streptomyces mobaraensis	US-43
378098485	RefSeq	NZ_JADOUF010000001.1	GCF_015751905.1	2756440	2757084	-	WP_197003309.1	hypothetical protein	Longispora fulva	DSM 45356
133456659	RefSeq	NZ_LIVW01000004.1	GCF_001905645.1	308625	309215	-	WP_073743110.1	hypothetical protein	Streptomyces sp. CB02115	CB02115
125327598	INSDC	FNVU01000002.1	GCA_900107965.1	391233	391697	+	SEF88000.1	hypothetical protein	Streptomyces yanglinensis	CGMCC 4.2023
266721137	RefSeq	NZ_MTBP01000002.1	GCF_002911665.1	112747	113286	-	WP_146059038.1	hypothetical protein	Actinomadura rubteroloni	RB29
164377056	RefSeq	NZ_NTHA01000008.1	GCF_002551305.1	105307	105897	+	WP_097962959.1	hypothetical protein	Streptomyces sp. or20	or20
506703425	RefSeq	NZ_JAJLQY010000001.1	GCF_020991275.1	652792	653316	+	WP_230612128.1	hypothetical protein	Actinocorallia sp. API 0066	API 0066
360515646	RefSeq	NZ_BMSV01000013.1	GCF_014649335.1	774	1223	-	WP_189537716.1	hypothetical protein	Streptomyces roseolilacinus	JCM 4335
360698519	RefSeq	NZ_BMVK01000005.1	GCF_014650675.1	143180	143770	-	WP_190007180.1	hypothetical protein	Streptomyces anulatus	JCM 4721
177485120	INSDC	MTBP01000002.1	GCA_002911665.1	112747	113322	-	POM23777.1	hypothetical protein	Actinomadura rubteroloni	RB29
177523187	RefSeq	NZ_BHZI01000023.1	GCF_004305975.1	21842	22519	+	WP_103501675.1	hypothetical protein	Streptomyces otsuchiensis	OTB305
177523187	RefSeq	NZ_NETX01000296.1	GCF_002910755.1	61348	62025	+	WP_103501675.1	hypothetical protein	Streptomyces sp. SM14	SM14
177523187	RefSeq	NZ_NEUD01000175.1	GCF_002910855.1	3595	4272	+	WP_103501675.1	hypothetical protein	Streptomyces sp. SM12	SM12
331283347	INSDC	JABFXU010001652.1	GCA_013361585.1	2654	3034	-	NUP45150.1	hypothetical protein	Streptomyces sp.
164369161	RefSeq	NZ_NTGW01000263.1	GCF_002551215.1	1	411	-	WP_097936142.1	hypothetical protein	Streptomyces sp. rh207	rh207
263040788	RefSeq	NZ_NTGX01000023.1	GCF_002551225.1	54194	54626	+	WP_143672464.1	hypothetical protein	Streptomyces sp. rh206	rh206
331688097	INSDC	JABFWG010001183.1	GCA_013362425.1	402	764	-	NUS16167.1	hypothetical protein	Streptomyces sp.
263038385	RefSeq	NZ_NTGY01000005.1	GCF_002551235.1	76441	76861	+	WP_143669794.1	hypothetical protein	Streptomyces sp. rh195	rh195
514289256	RefSeq	NZ_JAEMNV010000001.1	GCF_016482825.1	957545	958261	+	WP_233528611.1	hypothetical protein	Antrihabitans stalagmiti	YC3-6
475634315	RefSeq	NZ_CP080029.1	GCF_019378935.1	6699616	6700206	-	WP_219612663.1	hypothetical protein	Streptomyces anulatus	VUW1
158191596	INSDC	NKYE01000010.1	GCA_002262875.1	115147	115515	-	OZM71928.1	hypothetical protein	Amycolatopsis antarctica	AU-G6
551436632	INSDC	WRBL01000450.1	GCA_009784565.1	1852	2421	+	MCL2586575.1	hypothetical protein	Streptosporangiales bacterium
551399006	INSDC	WRCZ01000168.1	GCA_009783685.1	3381	3950	-	MCL2552739.1	hypothetical protein	Actinomycetia bacterium
554697836	RefSeq	NZ_JAMJFL010000007.1	GCF_023544665.1	161778	162191	+	WP_250072826.1	hypothetical protein	Streptomyces sp. YS415	YS415
38959874	RefSeq	NZ_KB903833.1	GCF_000379825.1	183639	184361	-	WP_018350964.1	hypothetical protein	Longispora albida DSM 44784	DSM 44784
268083936	RefSeq	NZ_RBDX01000003.1	GCF_003626585.1	315992	316585	-	WP_147437605.1	hypothetical protein	Streptomyces radicis	AZ1-7
268083936	RefSeq	NZ_RBDY01000002.1	GCF_003626575.1	80669	81262	+	WP_147437605.1	hypothetical protein	Streptomyces radicis	DS1-2
198112341	INSDC	CP031194.1	GCA_003344965.1	7958031	7958651	-	AXG81982.1	hypothetical protein	Streptomyces paludis	GSSD-12
466838399	RefSeq	NZ_JAGMUL010000062.1	GCF_019049285.1	117955	118416	+	WP_217211464.1	hypothetical protein	Streptomyces sp. AC550_RSS872	AC550_RSS872
413951554	RefSeq	NZ_JABERD010000203.1	GCF_013044505.1	1909	2775	+	WP_206328142.1	hypothetical protein	Streptomyces sp. S3(2020)	S3(2020)
555355909	INSDC	CP094495.1	GCA_023614295.1	3237250	3237837	-	URN12622.1	hypothetical protein	Streptomyces radiopugnans	MRC003
390380826	RefSeq	NZ_JAENRY010000327.1	GCF_016612545.1	2521	3207	+	WP_200690553.1	hypothetical protein	Streptomyces sp. MBT65	MBT65
260948284	RefSeq	NZ_FNIE01000003.1	GCF_900103985.1	293983	294501	-	WP_143031656.1	hypothetical protein	Streptomyces guanduensis	CGMCC 4.2022
491959058	RefSeq	NZ_JAINVH010000001.1	GCF_020400825.1	218607	219437	+	WP_225844529.1	helix-turn-helix domain-containing protein	Streptomyces sp. HPF1205	HPF1205
258565858	RefSeq	NZ_FMCH01000576.1	GCF_900091855.1	11896	12186	+	WP_141709029.1	hypothetical protein	Streptomyces sp. DvalAA-14	DvalAA-14
258565858	RefSeq	NZ_WWIW01000640.1	GCF_009863045.1	11896	12186	+	WP_141709029.1	hypothetical protein	Streptomyces sp. SID4948	SID4948
123950554	INSDC	FNIE01000003.1	GCA_900103985.1	293983	294537	-	SDN23073.1	hypothetical protein	Streptomyces guanduensis	CGMCC 4.2022
89184939	RefSeq	NZ_FMBX01000022.1	GCF_900091885.1	121377	121937	-	WP_051715031.1	hypothetical protein	Streptomyces sp. ScaeMP-6W	ScaeMP-6W
89184939	RefSeq	NZ_JOJB01000001.1	GCF_000720215.1	399538	400098	-	WP_051715031.1	hypothetical protein	Streptomyces sp. NRRL S-475	NRRL S-475
89184939	RefSeq	NZ_WWJF01000022.1	GCF_009863175.1	121377	121937	-	WP_051715031.1	hypothetical protein	Streptomyces sp. SID4934	SID4934
302456236	RefSeq	NZ_CP048397.1	GCF_010384365.1	1834596	1834976	+	WP_164249823.1	hypothetical protein	Streptomyces sp. S4.7	S4.7
557284846	INSDC	CAJSLV010000064.1	GCA_907177275.1	84140	84607	-	CAG6395653.1	conserved hypothetical protein	Streptomyces cocklensis
131008006	RefSeq	NZ_FRBI01000001.1	GCF_900142575.1	672719	673186	+	WP_143172463.1	hypothetical protein	Streptomyces paucisporeus	CGMCC 4.2025
409242563	RefSeq	NZ_CAJVAX010000001.1	GCF_910593825.1	801570	802037	+	WP_205047666.1	hypothetical protein	Streptomyces bryophytorum
409242563	RefSeq	NZ_CP103871.1	GCF_024927965.1	6681405	6681872	-	WP_205047666.1	hypothetical protein	Streptomyces bryophytorum	DS3
409242563	RefSeq	NZ_JADKYA010000013.1	GCF_017164735.1	9430	9897	+	WP_205047666.1	hypothetical protein	Streptomyces bryophytorum	DSM 42138
409242563	RefSeq	NZ_JAFFIX010000025.1	GCF_016916835.1	52724	53191	-	WP_205047666.1	hypothetical protein	Streptomyces bryophytorum	DSM 42138
269279337	RefSeq	NZ_BAUA01000049.1	GCF_000710915.1	49600	49917	-	WP_148310773.1	hypothetical protein	Nocardia brasiliensis IFM 10847	IFM 10847
183307349	RefSeq	NC_020504.1	GCF_000349325.1	8910540	8910947	-	WP_106435822.1	hypothetical protein	Streptomyces davaonensis JCM 4913	JCM 4913
273087195	RefSeq	NZ_CP029192.1	GCF_008642315.1	1598174	1598803	+	WP_150215280.1	hypothetical protein	Streptomyces venezuelae	ATCC 14584
265155984	RefSeq	NZ_CP022752.1	GCF_002263515.1	2436160	2436558	-	WP_144311965.1	hypothetical protein	Actinopolyspora erythraea	YIM 90600
265155984	RefSeq	NZ_KN214176.1	GCF_000763095.1	172022	172420	-	WP_144311965.1	hypothetical protein	Actinopolyspora erythraea	YIM 90600
491960834	RefSeq	NZ_JAINVH010000006.1	GCF_020400825.1	291989	292555	+	WP_225846337.1	hypothetical protein	Streptomyces sp. HPF1205	HPF1205
419830062	RefSeq	NZ_JAAOEN010000011.1	GCF_011320225.1	13953	14546	+	WP_207782583.1	helix-turn-helix domain-containing protein	Phytoactinopolyspora limicola	HAJB-30
544069209	RefSeq	NZ_BDBA01000002.1	GCF_001612745.1	90399	91235	-	WP_245671014.1	hypothetical protein	Nocardia amamiensis NBRC 102102	NBRC 102102
311597021	RefSeq	NZ_JAATEJ010000006.1	GCF_012034175.1	226892	227266	+	WP_167982788.1	hypothetical protein	Streptomyces epipremni	PRB2-1
186553275	INSDC	KZ819159.1	GCA_003116675.1	2092266	2092907	+	PVC96519.1	hypothetical protein	Streptomyces sp. CS090A	CS090A
186553275	INSDC	QBHY01000009.1	GCA_003116675.1	592017	592658	+	PVC96519.1	hypothetical protein	Streptomyces sp. CS090A	CS090A
373876368	RefSeq	NZ_JADLQQ010000009.1	GCF_015477765.1	71600	72322	+	WP_195112047.1	helix-turn-helix domain-containing protein	Nocardia transvalensis	BJ06-0148
382283060	INSDC	WGLY01000012.1	GCA_016125335.1	1336	2106	+	MBI1377238.1	hypothetical protein	Frankiales bacterium
285742024	RefSeq	NZ_VRLV01000010.1	GCF_009760925.1	60830	61495	+	WP_157251105.1	hypothetical protein	Nonomuraea typhae	p1410
469933997	RefSeq	NZ_CP078145.1	GCF_019222765.1	7020495	7021076	+	WP_218470948.1	helix-turn-helix domain-containing protein	Nocardia iowensis	NRRL 5646
278060460	RefSeq	NZ_CP045480.1	GCF_009429145.1	8840816	8841436	-	WP_153035457.1	hypothetical protein	Amycolatopsis sp. YIM 10	YIM 10
387732277	RefSeq	NZ_AP018365.1	GCF_016756395.1	5801335	5801799	+	WP_202236122.1	hypothetical protein	Streptomyces sp. SN-593	SN-593
502305681	RefSeq	NZ_CP031194.1	GCF_003344965.1	7958031	7958441	-	WP_228447491.1	hypothetical protein	Streptomyces paludis	GSSD-12
76457259	INSDC	CP022752.1	GCA_002263515.1	2436160	2436519	-	ASU78667.1	hypothetical protein	Actinopolyspora erythraea	YIM 90600
398956897	RefSeq	NZ_BONS01000036.1	GCF_016862835.1	16812	17456	+	WP_203787720.1	hypothetical protein	Longispora fulva	NBRC 105670
469654162	RefSeq	NZ_FNFM01000001.1	GCF_900101095.1	130864	131157	-	WP_218119827.1	hypothetical protein	Actinopolyspora mzabensis	DSM 45460
262074054	RefSeq	NZ_VLTK01000023.1	GCF_007558825.1	3454	4167	+	WP_143924543.1	hypothetical protein	Brevibacterium aurantiacum	XU54
173910149	RefSeq	NZ_FXZE01000003.1	GCF_900169215.1	313087	313803	+	WP_101642283.1	hypothetical protein	Brevibacterium antiquum	P10
413274480	RefSeq	NZ_JAFJMJ010000001.1	GCF_017309385.1	3840072	3840488	+	WP_206803278.1	hypothetical protein	Amycolatopsis sp. 195334CR	195334CR
212014026	INSDC	RBDX01000003.1	GCA_003626585.1	315992	316375	-	RKN11554.1	hypothetical protein	Streptomyces radicis	AZ1-7
89238862	RefSeq	NZ_JNXC01000030.1	GCF_000716595.1	28501	29607	+	WP_051773016.1	hypothetical protein	Saccharothrix sp. NRRL B-16314	NRRL B-16314
520141294	INSDC	CP091382.1	GCA_021725495.1	1149576	1150196	-	UJW33041.1	hypothetical protein	Saccharothrix sp. AJ9571	AJ9571
3318230	INSDC	AJ632203.2		5534	6259	-	CAG14961.1	ovmZ protein	Streptomyces antibioticus	ATCC 11891
50581995	INSDC	AY034378.2		10714	11664	-	AHW57770.1	PgaK	Streptomyces sp. PGA64	PGA64
229373	INSDC	AF145049.1		8160	8798	+	AAD40806.1	unknown	Streptomyces fradiae	T59235
37089464	INSDC	KC962511.1		8228	9070	+	AGO50608.1	hypothetical protein	Streptomyces lusitanus	SCSIO LR32
5309921	INSDC	AJ628018.2		54705	55580	-	CAH10120.1	unknown	Streptomyces sp. SCC 2136	SCC 2136 = ATCC 55186
24418004	INSDC	HQ828984.1		4549	5463	-	AEM44215.1	unknown	uncultured bacterium
112649974	INSDC	LC131463.1		10484	11413	+	BAV16996.1	hypothetical protein	Streptomyces sp. TK08046	TK08046
257374873	INSDC	MK240316.1		30532	31230	+	QDG00832.1	hypothetical protein	Streptomyces griseus	NTK97
148654714	INSDC	KX356541.1		7023	7874	+	ARO44670.1	hypothetical protein	Streptomyces sp.	KY40-1
13462720	INSDC	EF397639.1		2557	3234	-	ABS50476.1	NapU1	Streptomyces sp. CNQ-525	CNQ525
13462699	INSDC	EF397638.1		7628	8305	-	ABS50449.1	NapU1	Streptomyces aculeolatus	NRRL 18422
18966313	INSDC	FN565485.1		15199	16068	+	CBH32802.1	hypothetical protein	Streptomyces ravidus	C23201NS3
15703882	INSDC	AB434932.1		226	1086	-	BAG74709.1	hypothetical protein	Streptomyces lavendulae	FRI-5
1696861	INSDC	AB103463.1		9739	10785	-	BAC79023.1	unknown	Streptomyces sp. AM-7161	AM-7161
30408071	INSDC	JQ659263.1		18539	19219	-	AFS18594.1	conserved hypothetical protein	Streptomyces tendae	Tue1028
21425125	INSDC	HQ228364.1		11545	12156	-	ADQ43382.1	conserved hypothetical protein	Streptomyces virginiae	DSM 1042
17693285	INSDC	FN178498.1		9501	10121	-	CAX48664.1	conserved hypothetical protein ovmZ-like	Streptomyces anulatus	9663
50606716	INSDC	KJ207079.1		8213	8836	-	AHW81468.1	EpaI	Kitasatospora sp. HKI 714	HKI 714
20029721	INSDC	AB524586.1		2557	3402	+	BAJ07840.1	hypothetical protein	Streptomyces sp. 2238-SVT4	2238-SVT4
18953154	INSDC	FN565166.1		13911	14708	-	CBH32095.1	putative regulator	Streptomyces albaduncus
6712796	INSDC	AM384985.1		53788	54426	-	CAL34100.1	conserved hypothetical protein ovmZ-like	Streptomyces virginiae	DSM 1042
26173767	INSDC	JN402323.1		4221	4859	+	AEW22934.1	WT5.5	Streptomyces sp. WT5	WT5
45468236	INSDC	KF386877.1		3587	4399	+	AGZ94387.1	hypothetical protein	Streptomyces sp. 31A4	31A4
34424587	INSDC	JX186999.1		11020	11649	-	AGH68896.1	hypothetical protein	Streptomyces sp. CNH189	CNH189

## Sheet: Sheet3
Homology Alignment Results for ovmW
qseqid	sseqid	pident	length	mismatch	gapopen	qstart	qend	sstart	send	evalue	bitscore
OvmW	NZ_JOBD01000033.1|139164|WP_051816100.1	100	64	0	0	1	64	498	689	1.04e-39	127
OvmW	NZ_CP050504.1|4832633|WP_051816100.1	100	64	0	0	1	64	498	689	1.04e-39	127
OvmW	AJ632203.2|6259|CAG14961.1	100	64	0	0	1	64	498	689	1.04e-39	127
OvmW	NZ_JAENRW010000214.1|36321|WP_189755691.1	100	64	0	0	1	64	498	689	1.07e-39	127
OvmW	NZ_BMSK01000015.1|173450|WP_189755691.1	100	64	0	0	1	64	497	688	1.17e-39	127
OvmW	BMSK01000015.1|173369|GGR94007.1	100	64	0	0	1	64	497	688	1.17e-39	127
OvmW	NZ_JAMCCK010000010.1|59709|WP_249457811.1	100	64	0	0	1	64	498	689	1.26e-39	127
OvmW	NZ_JODT01000047.1|38483|WP_051754344.1	93.75	64	4	0	1	64	498	689	5.13e-36	118
OvmW	NZ_LN929893.1|375238|WP_059008595.1	76.19	63	13	1	1	61	497	685	5.98e-27	94.4
OvmW	NZ_CP021121.1|2801755|WP_086159329.1	78.947	57	12	0	8	64	522	692	5.78e-26	92
OvmW	NZ_MECL01000035.1|117611|WP_188280337.1	80.357	56	11	0	6	61	519	686	1.03e-25	91.3
OvmW	NZ_CP084541.1|3731192|WP_226074989.1	78.947	57	12	0	8	64	521	691	1.25e-25	90.9
OvmW	NZ_FONG01000016.1|14356|WP_143120629.1	78.571	56	12	0	6	61	519	686	3.30e-25	89.7
OvmW	NZ_JAJAUZ010000077.1|12461|WP_226739418.1	82.353	51	9	0	4	54	513	665	5.05e-25	89.4
OvmW	NZ_WIXO01000001.1|4088034|WP_155071907.1	82.692	52	9	0	4	55	507	662	8.31e-25	89
OvmW	NZ_QOIL01000001.1|552397|WP_114026956.1	78.571	56	12	0	1	56	498	665	1.16e-24	88.6
OvmW	SSBJ01000014.1|170393|THA54715.1	80.769	52	10	0	6	57	518	673	1.21e-24	88.6
OvmW	NZ_SSBJ01000014.1|170291|WP_206308738.1	80.769	52	10	0	6	57	518	673	1.21e-24	88.6
OvmW	NZ_JAINVH010000001.1|215975|WP_225844528.1	81.132	53	10	0	6	58	519	677	1.79e-24	87.8
OvmW	NZ_JALDAY010000019.1|219475|WP_242777266.1	86	50	7	0	7	56	516	665	3.68e-24	87
OvmW	NZ_CP031194.1|7958441|WP_228447491.1	72.414	58	16	0	1	58	498	671	4.39e-24	87
OvmW	NZ_CP031194.1|7958441|WP_228447491.1	46.429	28	14	1	15	42	263	183	6.6	19.6
OvmW	CP031194.1|7958651|AXG81982.1	72.414	58	16	0	1	58	498	671	4.39e-24	87
OvmW	CP031194.1|7958651|AXG81982.1	46.429	28	14	1	15	42	263	183	6.6	19.6
OvmW	WUNA01000056.1|19240|MXM68915.1	77.778	54	12	0	1	54	500	661	6.63e-24	86.3
OvmW	NZ_WUNA01000056.1|19228|WP_237519962.1	77.778	54	12	0	1	54	500	661	6.63e-24	86.3
OvmW	NZ_KB907228.1|15609|WP_019635016.1	74.545	55	14	0	7	61	519	683	7.43e-24	86.3
OvmW	VZRB01000032.1|12480|KAB1141436.1	77.778	54	12	0	1	54	501	662	8.15e-24	86.3
OvmW	NZ_VZRB01000032.1|12501|WP_225320900.1	77.778	54	12	0	1	54	501	662	8.15e-24	86.3
OvmW	NZ_POUA01000053.1|19229|WP_111166757.1	67.742	62	20	0	2	63	506	691	9.42e-24	85.9
OvmW	JAFMRJ010000001.1|19955|MBO0806688.1	77.358	53	12	0	7	59	536	694	1.06e-23	85.9
OvmW	NZ_LIVO01000014.1|222154|WP_079193587.1	80.392	51	10	0	6	56	513	665	1.11e-23	85.9
OvmW	LIVO01000014.1|222202|OKK13241.1	80.392	51	10	0	6	56	513	665	1.11e-23	85.9
OvmW	RBDX01000003.1|316375|RKN11554.1	80.769	52	10	0	7	58	519	674	1.28e-23	85.5
OvmW	NZ_RBDY01000002.1|80669|WP_147437605.1	80.769	52	10	0	7	58	518	673	1.28e-23	85.5
OvmW	NZ_RBDX01000003.1|316585|WP_147437605.1	80.769	52	10	0	7	58	519	674	1.28e-23	85.5
OvmW	NZ_PVTF01000013.1|218848|WP_146175037.1	69.492	59	18	0	1	59	498	674	1.42e-23	85.5
OvmW	WHSZ01000003.1|48287|MQA07456.1	66.667	63	19	1	1	61	497	685	1.75e-23	85.1
OvmW	NZ_JAEAMR010000022.1|512386|WP_199895672.1	65	60	21	0	1	60	497	676	1.88e-23	85.1
OvmW	JADWYM010000002.1|322836|MCH0562248.1	78.431	51	11	0	7	57	527	679	2.08e-23	85.1
OvmW	NZ_JADWYP010000075.1|11571|WP_240124619.1	78.431	51	11	0	7	57	528	680	2.08e-23	85.1
OvmW	NZ_JADWYM010000002.1|322728|WP_240117038.1	78.431	51	11	0	7	57	527	679	2.08e-23	85.1
OvmW	NZ_JACMSF010000023.1|118730|WP_186284141.1	70.37	54	16	0	1	54	497	658	2.29e-23	83.2
OvmW	SLWS01000002.1|578488|TCO62340.1	73.214	56	15	0	6	61	519	686	3.08e-23	84.7
OvmW	NZ_SLWS01000002.1|578332|WP_132114031.1	73.214	56	15	0	6	61	519	686	3.08e-23	84.7
OvmW	NZ_KQ948210.1|250227|WP_067122166.1	66.102	59	20	0	1	59	497	673	3.18e-23	84.7
OvmW	NZ_KB911758.1|11849|WP_020133206.1	70.37	54	16	0	1	54	498	659	3.24e-23	84.7
OvmW	NZ_JADBEA010000001.1|3764352|WP_184813447.1	74.138	58	15	0	1	58	497	670	3.35e-23	84.3
OvmW	NZ_JACHJQ010000006.1|59295|WP_184813447.1	74.138	58	15	0	1	58	497	670	3.35e-23	84.3
OvmW	NZ_CP049838.1|9959366|WP_253267630.1	65.517	58	20	0	1	58	498	671	3.67e-23	84.3
OvmW	NZ_CP049838.1|84935|WP_253267630.1	65.517	58	20	0	1	58	497	670	3.67e-23	84.3
OvmW	CP049838.1|84773|QJS98990.1	65.517	58	20	0	1	58	497	670	3.67e-23	84.3
OvmW	NZ_MSIE01000069.1|3807|WP_075129266.1	78.431	51	11	0	7	57	519	671	5.26e-23	84
OvmW	NZ_JAMJFL010000007.1|161778|WP_250072826.1	65	60	21	0	1	60	497	676	5.43e-23	84
OvmW	NZ_CP009754.1|4312349|WP_233520750.1	75	52	13	0	4	55	527	682	5.43e-23	84
OvmW	CP009754.1|4312451|AIV38771.1	75	52	13	0	4	55	527	682	5.43e-23	84
OvmW	WWHS01003088.1|1947|MYS56755.1	75	52	13	0	4	55	528	683	6.08e-23	84
OvmW	NZ_JAJIBA010000001.1|760353|WP_228951481.1	75	52	13	0	4	55	528	683	6.08e-23	84
OvmW	NZ_JACHIT010000001.1|1123629|WP_051162975.1	71.429	56	16	0	2	57	504	671	6.67e-23	83.6
OvmW	NZ_BAGL01000121.1|52919|WP_051162975.1	71.429	56	16	0	2	57	503	670	6.67e-23	83.6
OvmW	PQSS01000029.1|50066|POX52012.1	66.102	59	20	0	1	59	498	674	7.39e-23	83.6
OvmW	NZ_PQSS01000029.1|49925|WP_258054850.1	66.102	59	20	0	1	59	498	674	7.39e-23	83.6
OvmW	VFMT01000005.1|126527|TQJ37130.1	65.517	58	20	0	1	58	497	670	7.86e-23	83.6
OvmW	NZ_VFMT01000005.1|126689|WP_235034841.1	65.517	58	20	0	1	58	497	670	7.86e-23	83.6
OvmW	NZ_BHXA01000124.1|132192|WP_253267287.1	63.793	58	21	0	1	58	498	671	8.27e-23	83.6
OvmW	JAFFZS010000037.1|11108|MBN0048314.1	79.592	49	10	0	7	55	528	674	9.27e-23	83.2
OvmW	NZ_JAFFZS010000037.1|11737|WP_240204587.1	79.592	49	10	0	7	55	528	674	9.27e-23	83.2
OvmW	NZ_WWGT01000016.1|538718|WP_226995198.1	74.074	54	14	0	8	61	537	698	9.96e-23	83.2
OvmW	NZ_WWKF01000001.1|7180689|WP_226995198.1	74.074	54	14	0	8	61	537	698	1.05e-22	83.2
OvmW	NZ_WWJU01000532.1|13431|WP_226995198.1	74.074	54	14	0	8	61	537	698	1.05e-22	83.2
OvmW	NZ_WWJC01000069.1|14177|WP_226995198.1	74.074	54	14	0	8	61	536	697	1.05e-22	83.2
OvmW	NZ_WWJB01000155.1|14154|WP_226995198.1	74.074	54	14	0	8	61	536	697	1.05e-22	83.2
OvmW	NZ_WWGU01000027.1|539663|WP_226995198.1	74.074	54	14	0	8	61	537	698	1.05e-22	83.2
OvmW	NZ_WWGR01000017.1|538559|WP_226995198.1	74.074	54	14	0	8	61	537	698	1.05e-22	83.2
OvmW	NZ_QLLU01000005.1|538559|WP_226995198.1	74.074	54	14	0	8	61	537	698	1.05e-22	83.2
OvmW	NZ_QLLS01000006.1|23284|WP_226995198.1	74.074	54	14	0	8	61	536	697	1.05e-22	83.2
OvmW	NZ_QKZP01000006.1|539636|WP_226995198.1	74.074	54	14	0	8	61	537	698	1.05e-22	83.2
OvmW	NZ_FMIG01000065.1|14177|WP_226995198.1	74.074	54	14	0	8	61	536	697	1.05e-22	83.2
OvmW	NZ_FMCB01000007.1|69891|WP_256075935.1	74.074	54	14	0	8	61	537	698	1.05e-22	83.2
OvmW	NZ_FMBZ01000147.1|14154|WP_226995198.1	74.074	54	14	0	8	61	536	697	1.05e-22	83.2
OvmW	NZ_ARPI01000005.1|539663|WP_226995198.1	74.074	54	14	0	8	61	537	698	1.05e-22	83.2
OvmW	NC_015953.1|7180689|WP_226995198.1	74.074	54	14	0	8	61	537	698	1.05e-22	83.2
OvmW	FMCB01000007.1|69927|SCD33950.1	74.074	54	14	0	8	61	537	698	1.05e-22	83.2
OvmW	CP002993.1|7180725|AEN14090.1	74.074	54	14	0	8	61	537	698	1.05e-22	83.2
OvmW	JAENSG010000073.1|22938|MBK3594046.1	74.074	54	14	0	8	61	536	697	1.09e-22	83.2
OvmW	NZ_JAENSG010000073.1|22974|WP_234460300.1	74.074	54	14	0	8	61	536	697	1.09e-22	83.2
OvmW	JAEKKT010000154.1|10558|MBW8797276.1	79.245	53	10	1	8	60	561	716	1.10e-22	83.2
OvmW	FN178498.1|10121|CAX48664.1	65.517	58	20	0	1	58	503	330	1.13e-22	83.2
OvmW	NZ_CP026730.1|3506367|WP_240330437.1	75	52	13	0	4	55	527	682	1.14e-22	83.2
OvmW	CP026730.1|3506469|AXL93326.1	75	52	13	0	4	55	527	682	1.14e-22	83.2
OvmW	NZ_VOBR01000012.1|177664|WP_146353694.1	75.926	54	13	0	6	59	507	668	1.34e-22	82.8
OvmW	JAGTPG010000002.1|2920873|MBR8641432.1	63.793	58	21	0	1	58	498	671	1.52e-22	82.8
OvmW	NZ_FNTQ01000001.1|6109038|WP_177233089.1	81.25	48	9	0	8	55	551	694	1.83e-22	82.4
OvmW	NZ_FWZW01000016.1|89226|WP_256925306.1	75.926	54	13	0	4	57	504	665	2.26e-22	82.4
OvmW	FWZW01000016.1|89421|SMF78830.1	75.926	54	13	0	4	57	504	665	2.26e-22	82.4
OvmW	NZ_AP018365.1|7490555|WP_202237351.1	80	50	10	0	8	57	521	670	2.46e-22	82
OvmW	DNQU01000015.1|14308|ID=cds719	77.551	49	11	0	8	56	536	682	2.61e-22	82
OvmW	NZ_JAINZZ010000071.1|23407|WP_222968641.1	64.516	62	22	0	1	62	498	683	2.75e-22	82
OvmW	AM384985.1|54426|CAL34100.1	62.712	59	22	0	1	59	498	674	2.81e-22	82
OvmW	NZ_WWJR01000033.1|16752|WP_018554462.1	76.471	51	12	0	6	56	512	664	3.08e-22	82
OvmW	NZ_KB892031.1|16752|WP_018554462.1	76.471	51	12	0	6	56	512	664	3.08e-22	82
OvmW	KJ207079.1|8836|AHW81468.1	68.519	54	17	0	1	54	498	659	3.56e-22	81.6
OvmW	NZ_SOCP01000021.1|176405|WP_133908020.1	68.966	58	17	1	1	57	498	671	4.28e-22	81.6
OvmW	NZ_SSBI01000030.1|32198|WP_136318365.1	76.471	51	12	0	6	56	513	665	4.37e-22	81.6
OvmW	NZ_JODS01000038.1|42503|WP_233290090.1	67.273	55	18	0	1	55	497	661	5.04e-22	81.3
OvmW	NZ_JAIY01000004.1|896697|WP_233290090.1	67.273	55	18	0	1	55	497	661	5.04e-22	81.3
OvmW	JZWY01000297.1|13093|KJY34526.1	67.273	55	18	0	1	55	498	662	5.09e-22	81.3
OvmW	LT629775.1|5190919|SDT72239.1	67.273	55	18	0	1	55	497	661	5.25e-22	81.3
OvmW	NC_020504.1|8910947|WP_106435822.1	68.519	54	17	0	1	54	498	659	5.36e-22	81.3
OvmW	HE971709.1|8911112|CCK32342.1	68.519	54	17	0	1	54	498	659	5.36e-22	81.3
OvmW	JAANNX010000011.1|61421|NUV61156.1	74.074	54	14	0	4	57	510	671	5.53e-22	81.3
OvmW	NZ_JAJONF010000007.1|156985|WP_234535790.1	79.167	48	10	0	8	55	572	715	5.53e-22	81.3
OvmW	NZ_JAANNX010000011.1|61837|WP_244368501.1	74.074	54	14	0	4	57	510	671	5.53e-22	81.3
OvmW	NZ_JABVEB010000003.1|95930|WP_187232703.1	70.69	58	15	1	1	56	497	670	5.70e-22	81.3
OvmW	EF397639.1|3234|ABS50476.1	66.102	59	19	1	1	58	498	674	6.44e-22	80.9
OvmW	NZ_JAINRD010000042.1|19317|WP_225798167.1	66.102	59	19	1	1	58	497	673	6.51e-22	80.9
OvmW	JAFEUQ020000026.1|208172|MBO7936747.1	74.074	54	14	0	4	57	510	671	6.58e-22	80.9
OvmW	NZ_SOAV01000009.1|359300|WP_243860132.1	75.51	49	12	0	7	55	536	682	6.58e-22	80.9
OvmW	NZ_FPJG01000006.1|4474289|WP_177328879.1	76.471	51	12	0	6	56	511	663	6.78e-22	80.9
OvmW	NZ_FPJG01000006.1|4474289|WP_177328879.1	30.952	42	24	2	13	51	350	231	4.8	20
OvmW	QMEY01000002.1|540020|RBQ20917.1	75	52	13	0	6	57	518	673	9.13e-22	80.5
OvmW	NZ_QQUQ01000009.1|204041|WP_019761354.1	76.923	52	12	0	4	55	504	659	9.13e-22	80.5
OvmW	NZ_QMEY01000002.1|539990|WP_147267913.1	75	52	13	0	6	57	518	673	9.13e-22	80.5
OvmW	NZ_JAJQND010000048.1|20386|WP_019761354.1	76.923	52	12	0	4	55	504	659	9.13e-22	80.5
OvmW	NZ_JAJQNC010000008.1|1530537|WP_019761354.1	76.923	52	12	0	4	55	504	659	9.13e-22	80.5
OvmW	NZ_JAJQNB010000001.1|102194|WP_019761354.1	76.923	52	12	0	4	55	503	658	9.13e-22	80.5
OvmW	NZ_JAHHEJ010000048.1|20386|WP_019761354.1	76.923	52	12	0	4	55	504	659	9.13e-22	80.5
OvmW	NZ_JAHHEI010000025.1|287028|WP_019761354.1	76.923	52	12	0	4	55	503	658	9.13e-22	80.5
OvmW	NZ_JAHHEH010000008.1|1530537|WP_019761354.1	76.923	52	12	0	4	55	504	659	9.13e-22	80.5
OvmW	NZ_JAHHEG010000001.1|102194|WP_019761354.1	76.923	52	12	0	4	55	503	658	9.13e-22	80.5
OvmW	NZ_JAHHEF010000012.1|1688565|WP_019761354.1	76.923	52	12	0	4	55	504	659	9.13e-22	80.5
OvmW	NZ_JAHHEE010000013.1|92516|WP_019761354.1	76.923	52	12	0	4	55	503	658	9.13e-22	80.5
OvmW	NZ_JACMSI010000038.1|101350|WP_019761354.1	76.923	52	12	0	4	55	503	658	9.13e-22	80.5
OvmW	NZ_VEHK01000020.1|89329|WP_019761354.1	76.923	52	12	0	4	55	503	658	9.81e-22	80.5
OvmW	NZ_FMCC01000236.1|22092|WP_093755976.1	76.923	52	12	0	4	55	504	659	9.81e-22	80.5
OvmW	NZ_JANRMN010000006.1|94981|WP_019761354.1	76.923	52	12	0	4	55	503	658	1.02e-21	80.5
OvmW	NZ_JAHHWT010000015.1|11420|WP_019761354.1	76.923	52	12	0	4	55	504	659	1.02e-21	80.5
OvmW	NZ_JAANOE010000066.1|11351|WP_019761354.1	76.923	52	12	0	4	55	504	659	1.02e-21	80.5
OvmW	NZ_JAANOA010000023.1|11285|WP_019761354.1	76.923	52	12	0	4	55	504	659	1.02e-21	80.5
OvmW	NZ_JAANNR010000024.1|11285|WP_019761354.1	76.923	52	12	0	4	55	504	659	1.02e-21	80.5
OvmW	NZ_CP101140.1|3518319|WP_019761354.1	76.923	52	12	0	4	55	504	659	1.02e-21	80.5
OvmW	NZ_CP030930.1|4126488|WP_019761354.1	76.923	52	12	0	4	55	503	658	1.02e-21	80.5
OvmW	NZ_CP024957.1|4101265|WP_019761354.1	76.923	52	12	0	4	55	503	658	1.02e-21	80.5
OvmW	NZ_CP011522.1|3929344|WP_053560111.1	76.923	52	12	0	4	55	504	659	1.02e-21	80.5
OvmW	CP011522.1|3929242|ALC31925.1	76.923	52	12	0	4	55	504	659	1.02e-21	80.5
OvmW	NZ_CP101397.1|396069|WP_019761354.1	76.923	52	12	0	4	55	503	658	1.10e-21	80.5
OvmW	NZ_VFRC01000001.1|4130603|WP_142229548.1	76.923	52	12	0	4	55	503	658	1.16e-21	80.5
OvmW	NZ_BMSP01000031.1|69580|WP_142229548.1	76.923	52	12	0	4	55	503	658	1.16e-21	80.5
OvmW	NZ_CP011492.1|3035247|WP_253911248.1	64.407	59	20	1	1	58	498	674	1.35e-21	80.1
OvmW	CP011492.1|3035400|AKH82934.1	64.407	59	20	1	1	58	498	674	1.35e-21	80.1
OvmW	NZ_RQIR01001287.1|2863|WP_019761354.1	75	52	13	0	4	55	504	659	1.42e-21	80.1
OvmW	NZ_WSTF01000033.1|11690|WP_206312395.1	76.923	52	12	0	4	55	504	659	1.65e-21	80.1
OvmW	NZ_VKLS01000041.1|2693|WP_143941325.1	80	50	10	0	7	56	519	668	1.65e-21	80.1
OvmW	NZ_VKJP01000062.1|4221|WP_143941325.1	80	50	10	0	7	56	519	668	1.65e-21	80.1
OvmW	LJCX01000003.1|18162|KPI32429.1	64.407	59	20	1	1	58	497	673	1.76e-21	79.7
OvmW	NZ_WWGY01000035.1|71180|WP_028419660.1	76.923	52	12	0	4	55	503	658	1.78e-21	79.7
OvmW	NZ_WWGS01000015.1|12949|WP_028419660.1	76.923	52	12	0	4	55	504	659	1.78e-21	79.7
OvmW	NZ_SRZK01000096.1|8382|WP_028419660.1	76.923	52	12	0	4	55	503	658	1.78e-21	79.7
OvmW	NZ_QGMS01001101.1|8429|WP_109915254.1	76.923	52	12	0	4	55	503	658	1.78e-21	79.7
OvmW	NZ_CP015362.1|3415499|WP_028419660.1	76.923	52	12	0	4	55	504	659	1.78e-21	79.7
OvmW	NZ_ARPF01000022.1|12949|WP_028419660.1	76.923	52	12	0	4	55	504	659	1.78e-21	79.7
OvmW	NZ_AQRK01000069.1|71180|WP_028419660.1	76.923	52	12	0	4	55	503	658	1.78e-21	79.7
OvmW	NZ_LRRM01000009.1|283691|WP_014987470.1	67.273	55	18	0	7	61	518	682	1.79e-21	79.7
OvmW	NZ_JANHKP010000013.1|232648|WP_256525749.1	81.633	49	9	0	6	54	509	655	1.79e-21	79.7
OvmW	NC_018681.1|7556864|WP_014987470.1	67.273	55	18	0	7	61	519	683	1.79e-21	79.7
OvmW	LRRM01000009.1|283733|OCF88396.1	67.273	55	18	0	7	61	518	682	1.79e-21	79.7
OvmW	NZ_FNVU01000018.1|95460|WP_103889362.1	69.091	55	17	0	8	62	522	686	1.83e-21	79.7
OvmW	NZ_CP063374.1|3472057|WP_228040479.1	79.592	49	10	0	6	54	519	665	1.83e-21	79.7
OvmW	NZ_BMTA01000030.1|12332|WP_228040479.1	79.592	49	10	0	6	54	519	665	1.83e-21	79.7
OvmW	CP063374.1|3472168|QOV47156.1	79.592	49	10	0	6	54	519	665	1.83e-21	79.7
OvmW	BMTA01000030.1|12686|GGT37478.1	79.592	49	10	0	6	54	519	665	1.83e-21	79.7
OvmW	EF397638.1|8305|ABS50449.1	69.091	55	16	1	1	54	498	662	2.11e-21	79.7
OvmW	NZ_FNON01000004.1|4506|WP_143047099.1	75.51	49	12	0	7	55	512	658	2.18e-21	79.7
OvmW	FNON01000004.1|4776|SDX94659.1	75.51	49	12	0	7	55	512	658	2.18e-21	79.7
OvmW	JAENSJ010000258.1|1614|MBK3636119.1	62.712	59	21	1	1	58	497	673	2.32e-21	79.7
OvmW	NZ_JAENSJ010000258.1|1563|WP_234485978.1	62.712	59	21	1	1	58	497	673	2.32e-21	79.7
OvmW	JAENSH010000200.1|7555|MBK3628688.1	62.712	59	21	1	1	58	498	674	2.39e-21	79.3
OvmW	NZ_JAENSH010000200.1|8235|WP_234482680.1	62.712	59	21	1	1	58	498	674	2.39e-21	79.3
OvmW	NZ_WWGV01000023.1|34747|WP_018490365.1	76.923	52	12	0	4	55	503	658	2.49e-21	79.3
OvmW	NZ_KB890933.1|34747|WP_018490365.1	76.923	52	12	0	4	55	503	658	2.49e-21	79.3
OvmW	NZ_LMEQ01000016.1|19584|WP_242432710.1	64.407	59	20	1	1	58	497	673	2.73e-21	79.3
OvmW	LMEQ01000016.1|19635|KQX68921.1	64.407	59	20	1	1	58	497	673	2.73e-21	79.3
OvmW	JABFWL010000084.1|33122|NUR57965.1	66.667	57	17	1	1	55	569	739	3.15e-21	79.3
OvmW	NZ_KI632509.1|3823804|WP_051400042.1	72.222	54	15	0	1	54	498	659	3.21e-21	79.3
OvmW	NZ_BOOR01000017.1|132558|WP_203944627.1	71.698	53	15	0	7	59	528	686	3.28e-21	79
OvmW	NZ_BNEB01000006.1|303559|WP_229901522.1	62.712	59	21	1	1	58	497	673	3.38e-21	79
OvmW	NZ_BMSI01000016.1|217029|WP_229901522.1	62.712	59	21	1	1	58	497	673	3.38e-21	79
OvmW	BMSI01000016.1|217080|GGQ91832.1	62.712	59	21	1	1	58	497	673	3.38e-21	79
OvmW	JQ659263.1|19219|AFS18594.1	64.407	59	20	1	1	58	498	674	3.45e-21	79
OvmW	NZ_JNFP01000137.1|31066|WP_156162024.1	70.588	51	15	0	7	57	518	670	3.78e-21	79
OvmW	NZ_BDCI01000011.1|31107|WP_156162024.1	70.588	51	15	0	7	57	518	670	3.78e-21	79
OvmW	JNFP01000137.1|31108|KIA59401.1	70.588	51	15	0	7	57	518	670	3.78e-21	79
OvmW	NZ_UGSN01000004.1|201411|WP_146154164.1	70.588	51	15	0	7	57	518	670	4.32e-21	79
OvmW	NZ_CP022088.2|8457228|WP_146154164.1	70.588	51	15	0	7	57	518	670	4.32e-21	79
OvmW	NZ_BAFT02000004.1|33088|WP_146154164.1	70.588	51	15	0	7	57	519	671	4.32e-21	79
OvmW	CP022088.2|8457270|ASF12255.1	70.588	51	15	0	7	57	518	670	4.32e-21	79
OvmW	NZ_JADLSD010000011.1|110451|WP_195093814.1	70.588	51	15	0	7	57	518	670	4.41e-21	79
OvmW	NZ_JADLPN010000003.1|180596|WP_195135926.1	70.588	51	15	0	7	57	519	671	4.59e-21	78.6
OvmW	QFRX01000001.1|8658635|PWI19584.1	62.712	59	21	1	1	58	498	674	4.93e-21	78.6
OvmW	NZ_QFRX01000001.1|8658698|WP_258314810.1	62.712	59	21	1	1	58	498	674	4.93e-21	78.6
OvmW	NZ_CP025407.1|5054469|WP_101424042.1	62.712	59	21	1	1	58	497	673	5.52e-21	78.6
OvmW	NZ_KQ948433.1|324884|WP_059197812.1	62.712	59	21	1	1	58	498	674	5.63e-21	78.6
OvmW	NZ_MDCQ01001333.1|509|WP_069467320.1	64.815	54	19	0	1	54	504	343	5.87e-21	78.6
OvmW	NZ_FODD01000033.1|33162|WP_069467320.1	64.815	54	19	0	1	54	498	659	5.87e-21	78.6
OvmW	NZ_SMKI01000146.1|12192|WP_132818648.1	78.846	52	11	0	8	59	521	676	6.17e-21	78.6
OvmW	NZ_CP029618.1|3129362|WP_240662176.1	62.712	59	21	1	1	58	498	674	6.43e-21	78.2
OvmW	CP029618.1|3129515|AZM46656.1	62.712	59	21	1	1	58	498	674	6.43e-21	78.2
OvmW	NZ_JAICDG010000005.1|391830|WP_242909380.1	70.69	58	15	1	4	59	501	674	6.91e-21	78.2
OvmW	NZ_WFLH01000020.1|213154|WP_240467464.1	76.087	46	11	0	10	55	548	685	7.49e-21	78.2
OvmW	NZ_JACLZH010000004.1|201986|WP_164418591.1	76.087	46	11	0	10	55	548	685	7.49e-21	78.2
OvmW	NZ_JAMXPJ010000047.1|13268|WP_256786339.1	60.656	61	23	1	1	60	498	680	7.73e-21	78.2
OvmW	NZ_JADDXU010000034.1|58635|WP_194085250.1	60.656	61	23	1	1	60	498	680	7.73e-21	78.2
OvmW	NZ_KB911743.1|19281|WP_020132901.1	63.333	60	21	1	1	59	497	676	8.56e-21	78.2
OvmW	NZ_AQTJ01000021.1|86833|WP_015610236.1	77.551	49	11	0	6	54	509	655	9.10e-21	77.8
OvmW	NC_021177.1|4458001|WP_015610236.1	77.551	49	11	0	6	54	509	655	9.10e-21	77.8
OvmW	NZ_LIQV01000319.1|759|WP_031125918.1	77.551	49	11	0	6	54	492	346	9.77e-21	77.8
OvmW	NZ_JNWU01000026.1|83077|WP_078657616.1	77.551	49	11	0	6	54	509	655	9.77e-21	77.8
OvmW	NZ_BMUG01000007.1|88085|WP_078657616.1	77.551	49	11	0	6	54	509	655	9.77e-21	77.8
OvmW	JACIXF010001305.1|22600|MBC7273614.1	64.286	56	19	1	1	55	498	665	1.01e-20	77.8
OvmW	NZ_JAGPXL010000013.1|194464|WP_210921748.1	65.455	55	18	1	1	54	498	662	1.02e-20	77.8
OvmW	NZ_MSIF01000002.1|522869|WP_154814178.1	75	48	12	0	10	57	543	686	1.04e-20	77.8
OvmW	MSIF01000002.1|522905|OLF13006.1	75	48	12	0	10	57	543	686	1.04e-20	77.8
OvmW	JAAGNB010001763.1|9700|NED48803.1	78.723	47	10	0	10	56	523	663	1.17e-20	77.8
OvmW	NZ_WWGP01001763.1|10045|WP_160704040.1	78.723	47	10	0	10	56	523	663	1.17e-20	77.8
OvmW	NZ_JAAGNB010001763.1|10045|WP_160704040.1	78.723	47	10	0	10	56	523	663	1.17e-20	77.8
OvmW	NZ_JOHY01000021.1|57489|WP_159011951.1	73.077	52	14	0	8	59	524	679	1.20e-20	77.8
OvmW	NZ_CP071044.1|4244180|WP_031125918.1	77.551	49	11	0	6	54	509	655	1.24e-20	77.4
OvmW	NZ_JAHWTL010000017.1|82950|WP_031125918.1	77.551	49	11	0	6	54	509	655	1.26e-20	77.4
OvmW	NZ_JAAGME010001593.1|9305|WP_031125918.1	77.551	49	11	0	6	54	509	655	1.26e-20	77.4
OvmW	NZ_CP054926.1|4264039|WP_031125918.1	77.551	49	11	0	6	54	509	655	1.26e-20	77.4
OvmW	NZ_BAUA01000049.1|49917|WP_148310773.1	70.588	51	15	0	7	57	519	671	1.31e-20	77.4
OvmW	NZ_JAEQAX010000098.1|17982|WP_031125918.1	77.551	49	11	0	6	54	509	655	1.33e-20	77.4
OvmW	NZ_MCGP01000256.1|11450|WP_031125918.1	77.551	49	11	0	6	54	510	656	1.34e-20	77.4
OvmW	NZ_JOJC01000026.1|75072|WP_031125918.1	77.551	49	11	0	6	54	509	655	1.34e-20	77.4
OvmW	NZ_CP068598.1|4326472|WP_031125918.1	77.551	49	11	0	6	54	509	655	1.34e-20	77.4
OvmW	MCGP01000256.1|11348|OXY84798.1	77.551	49	11	0	6	54	510	656	1.34e-20	77.4
OvmW	BLWD01000001.1|4271808|GFN05787.1	77.551	49	11	0	6	54	544	690	1.42e-20	77.4
OvmW	OAOJ01000002.1|72740|SNX88232.1	63.636	55	19	1	1	54	497	661	1.63e-20	77.4
OvmW	OAOJ01000002.1|72740|SNX88232.1	44	25	13	1	18	42	588	659	3.9	20.4
OvmW	NZ_OAOJ01000002.1|72827|WP_257042174.1	63.636	55	19	1	1	54	497	661	1.63e-20	77.4
OvmW	NZ_OAOJ01000002.1|72827|WP_257042174.1	44	25	13	1	18	42	588	659	3.9	20.4
OvmW	NZ_SPQF01000037.1|18550|WP_143644457.1	63.333	60	21	1	1	59	498	677	1.69e-20	77
OvmW	NZ_CP046171.1|6075102|WP_167464612.1	70	50	15	0	7	56	519	668	1.71e-20	77
OvmW	MWJO01000007.1|97752|OPG09774.1	65.455	55	18	1	1	54	498	662	2.03e-20	77
OvmW	QQBC01000009.1|502933|RDI64161.1	64.286	56	20	0	1	56	497	664	2.35e-20	76.6
OvmW	NZ_QQBC01000009.1|503095|WP_147288041.1	64.286	56	20	0	1	56	497	664	2.35e-20	76.6
OvmW	NZ_BDBS01000019.1|34341|WP_147288041.1	64.286	56	20	0	1	56	498	665	2.35e-20	76.6
OvmW	QTTT01000001.1|7066712|REF00936.1	72	50	14	0	8	57	519	668	2.62e-20	76.6
OvmW	NZ_QTTT01000001.1|7066634|WP_116026037.1	72	50	14	0	8	57	519	668	2.62e-20	76.6
OvmW	JABERD010000041.1|4206|NNN31824.1	59.677	62	24	1	1	61	497	682	3.09e-20	76.6
OvmW	NZ_JAGXJL010000011.1|6783|WP_217549262.1	76	50	12	0	6	55	539	688	3.09e-20	76.6
OvmW	NZ_JABERD010000041.1|4422|WP_240982434.1	59.677	62	24	1	1	61	497	682	3.09e-20	76.6
OvmW	NZ_VLNY01000013.1|54588|WP_235916603.1	69.231	52	16	0	3	54	319	474	3.32e-20	76.3
OvmW	NZ_JOIZ01000003.1|314775|WP_051767180.1	60.345	58	23	0	1	58	498	671	3.60e-20	76.3
OvmW	JAHUXH010000030.1|11776|MBV7699851.1	77.551	49	11	0	6	54	519	665	3.64e-20	76.3
OvmW	NZ_JAHUXH010000030.1|12408|WP_256363041.1	77.551	49	11	0	6	54	519	665	3.64e-20	76.3
OvmW	NZ_BMWK01000004.1|505541|WP_229864933.1	77.551	49	11	0	6	54	518	664	3.64e-20	76.3
OvmW	NZ_BJND01000038.1|12377|WP_229864933.1	77.551	49	11	0	6	54	519	665	3.64e-20	76.3
OvmW	BJND01000038.1|12440|GEC07309.1	77.551	49	11	0	6	54	519	665	3.64e-20	76.3
OvmW	NZ_JAGSOG010000002.1|73292|WP_212526313.1	75	52	13	0	8	59	528	683	4.32e-20	76.3
OvmW	NZ_QFBD02000026.1|36045|WP_141760320.1	62.295	61	23	0	1	61	555	737	5.08e-20	75.9
OvmW	NZ_PUET01000027.1|8967|WP_141760320.1	62.295	61	23	0	1	61	556	738	5.08e-20	75.9
OvmW	NZ_MCNU01000172.1|9020|WP_141760320.1	62.295	61	23	0	1	61	556	738	5.08e-20	75.9
OvmW	NZ_LGSP01000084.1|20284|WP_141760320.1	62.295	61	23	0	1	61	555	737	5.08e-20	75.9
OvmW	NZ_JNAD02000027.1|36062|WP_141760320.1	62.295	61	23	0	1	61	555	737	5.08e-20	75.9
OvmW	AF145049.1|8160|AAD40806.1	62.295	61	23	0	1	61	555	737	5.08e-20	75.9
OvmW	VFOZ01000001.1|2743939|TQL97048.1	62.069	58	22	0	2	59	531	704	5.92e-20	75.9
OvmW	NZ_VFOZ01000001.1|2743708|WP_141955826.1	62.069	58	22	0	2	59	531	704	5.92e-20	75.9
OvmW	SZNQ01000001.1|116115|TKS98765.1	61.905	63	22	2	1	61	497	685	6.90e-20	75.5
OvmW	NZ_SZNQ01000001.1|116193|WP_241678443.1	61.905	63	22	2	1	61	497	685	6.90e-20	75.5
OvmW	NZ_CP042266.1|8078613|WP_146478504.1	61.017	59	22	1	1	58	498	674	7.63e-20	75.5
OvmW	NZ_CP042266.1|67872|WP_146478504.1	61.017	59	22	1	1	58	497	673	7.63e-20	75.5
OvmW	NZ_CP042266.1|67872|WP_146478504.1	38.235	34	17	1	4	37	558	647	0.98	21.9
OvmW	NZ_JAHFZY010000001.1|1719983|WP_156214138.1	73.077	52	14	0	8	59	518	673	8.11e-20	75.5
OvmW	NZ_WOFH01000001.1|179392|WP_156214138.1	73.077	52	14	0	8	59	519	674	8.28e-20	75.5
OvmW	NZ_JAICDF010000006.1|333754|WP_242888617.1	73.077	52	14	0	8	59	518	673	9.84e-20	75.1
OvmW	NZ_LIPR01000074.1|2239|WP_055605395.1	66.038	53	18	0	8	60	597	755	9.94e-20	75.1
OvmW	NZ_PTIX01000013.1|154870|WP_104481078.1	67.925	53	17	0	10	62	524	682	1.00e-19	75.1
OvmW	JABFVR010000567.1|10330|NUS86539.1	66.038	53	18	0	8	60	586	744	1.19e-19	74.7
OvmW	NZ_AP018365.1|3555957|WP_237404746.1	66.667	51	17	0	9	59	521	673	1.31e-19	74.7
OvmW	NZ_LIWB01000033.1|20708|WP_143203915.1	64.151	53	19	0	8	60	596	754	1.32e-19	74.7
OvmW	NZ_BMWD01000039.1|27567|WP_190039716.1	66.038	53	17	1	3	54	504	662	1.77e-19	74.3
OvmW	NZ_JAJUPB010000002.1|191095|WP_189722841.1	64.407	59	21	0	3	61	513	689	1.94e-19	74.3
OvmW	NZ_BMUK01000003.1|191232|WP_189722841.1	64.407	59	21	0	3	61	513	689	1.94e-19	74.3
OvmW	NZ_PCGU01000357.1|4651|WP_119582768.1	62.963	54	20	0	8	61	597	758	2.00e-19	74.3
OvmW	NZ_LRTR01000911.1|5980|WP_052769596.1	62.963	54	20	0	8	61	596	757	2.11e-19	74.3
OvmW	NZ_LRTQ01000118.1|6945|WP_052769596.1	62.963	54	20	0	8	61	596	757	2.11e-19	74.3
OvmW	JX186999.1|11649|AGH68896.1	59.322	59	23	1	1	58	498	674	2.13e-19	74.3
OvmW	NZ_JOFL01000022.1|51148|WP_157848658.1	67.273	55	18	0	1	55	497	661	2.28e-19	73.9
OvmW	NZ_CP060826.1|359841|WP_187744940.1	71.429	49	14	0	8	56	590	736	2.40e-19	73.9
OvmW	NZ_JAENRY010000327.1|2521|WP_200690553.1	61.017	59	22	1	1	58	497	673	3.13e-19	73.6
OvmW	NZ_CP097290.1|101021|WP_249593272.1	68	50	16	0	8	57	579	728	3.39e-19	73.6
OvmW	NZ_JAFFSU010000029.1|18047|WP_210581188.1	59.322	59	23	1	1	58	498	674	3.60e-19	73.6
OvmW	NZ_KZ626920.1|17493|WP_103552877.1	60	60	23	1	1	59	498	677	3.95e-19	73.6
OvmW	NZ_FOET01000003.1|110004|WP_093657017.1	73.913	46	12	0	10	55	561	698	4.11e-19	73.6
OvmW	NZ_LGDV01000190.1|123294|WP_234384645.1	68.627	51	16	0	6	56	342	494	4.50e-19	73.2
OvmW	NZ_BMMV01000008.1|162483|WP_189107957.1	62.963	54	20	0	1	54	497	658	4.64e-19	73.2
OvmW	NZ_CP034539.1|7596861|WP_126395634.1	80	45	9	0	7	51	516	650	5.14e-19	73.2
OvmW	NZ_JOAX01000028.1|17470|WP_051862584.1	67.308	52	17	0	4	55	515	670	5.40e-19	73.2
OvmW	NZ_LGKG01000184.1|2830|WP_053927488.1	60.317	63	23	1	1	61	503	691	5.51e-19	73.2
OvmW	LGKG01000184.1|2773|KPC59436.1	60.317	63	23	1	1	61	503	691	5.51e-19	73.2
OvmW	NZ_LMHX01000007.1|19347|WP_235502548.1	68.627	51	16	0	4	54	336	488	6.04e-19	72.8
OvmW	NZ_LMCT01000010.1|19555|WP_235502548.1	68.627	51	16	0	4	54	336	488	6.04e-19	72.8
OvmW	CP094495.1|3237837|URN12622.1	73.913	46	12	0	10	55	552	689	6.35e-19	72.8
OvmW	NZ_SDLS01000012.1|236850|WP_240692032.1	73.469	49	13	0	6	54	322	468	6.48e-19	72.8
OvmW	NZ_JACLHD010000001.1|6562517|WP_238606745.1	73.469	49	13	0	6	54	322	468	6.48e-19	72.8
OvmW	NZ_BDCH01000012.1|764460|WP_157554472.1	73.913	46	12	0	9	54	549	686	6.62e-19	72.8
OvmW	NZ_ASXH01000012.1|8796|WP_235146567.1	73.469	49	13	0	6	54	321	467	7.32e-19	72.8
OvmW	NZ_SDLU01000017.1|9130|WP_240690753.1	73.469	49	13	0	6	54	680	534	7.55e-19	72.8
OvmW	NZ_CP007699.2|2306095|WP_052687077.1	60.317	63	23	1	1	61	503	691	7.55e-19	72.8
OvmW	KF386877.1|3587|AGZ94387.1	66.667	51	17	0	6	56	342	494	7.94e-19	72.8
OvmW	NZ_JAIHBJ010000032.1|64172|WP_221753233.1	81.395	43	8	0	10	52	530	658	8.10e-19	72.8
OvmW	NZ_JACAOI010000121.1|8582|WP_232108042.1	81.395	43	8	0	10	52	530	658	8.10e-19	72.8
OvmW	NZ_JABERR010000003.1|4250058|WP_240981331.1	81.395	43	8	0	10	52	530	658	8.10e-19	72.8
OvmW	NZ_CP053109.1|5516964|WP_240980806.1	81.395	43	8	0	10	52	530	658	8.10e-19	72.8
OvmW	NZ_JACBXC010000308.1|514|WP_258563337.1	79.167	48	9	1	5	52	483	343	8.52e-19	72.4
OvmW	NZ_JAMJWG010000024.1|100575|WP_255954635.1	68	50	16	0	5	54	661	512	1.02e-18	72.4
OvmW	JAEKKT010000232.1|3929|MBW8800467.1	64.912	57	20	0	3	59	513	683	1.28e-18	72
OvmW	NZ_JAAOEN010000011.1|13953|WP_207782583.1	63.462	52	19	0	9	60	339	494	1.47e-18	72
OvmW	NZ_JAIWNC010000001.1|432720|WP_225253185.1	64	50	18	0	6	55	683	832	1.50e-18	72
OvmW	NZ_SGBF01000002.1|162952|WP_206669172.1	61.111	54	21	0	1	54	497	658	1.93e-18	71.6
OvmW	NZ_CP031455.1|5254414|WP_162890294.1	65.455	55	19	0	1	55	498	662	2.09e-18	71.6
OvmW	NZ_KQ948557.1|26036|WP_245727026.1	61.818	55	20	1	1	54	498	662	3.23e-18	70.9
OvmW	LMWS01000031.1|13265|KUN35633.1	61.818	55	20	1	1	54	498	662	3.23e-18	70.9
OvmW	KQ948557.1|26135|KUN35633.1	61.818	55	20	1	1	54	498	662	3.23e-18	70.9
OvmW	NZ_BCBX01000030.1|552480|WP_055477905.1	76.744	43	10	0	14	56	543	671	3.33e-18	70.9
OvmW	NZ_JAIQLH010000151.1|7344|WP_223770244.1	74.468	47	12	0	8	54	537	677	3.54e-18	70.9
OvmW	NZ_CP048397.1|1834596|WP_164249823.1	61.111	54	21	0	1	54	497	658	4.42e-18	70.5
OvmW	CP048397.1|1834380|QHY95110.1	61.111	54	21	0	1	54	497	658	4.42e-18	70.5
OvmW	NZ_VOKX01000027.1|98804|WP_152263808.1	73.469	49	13	0	8	56	537	683	4.51e-18	70.5
OvmW	NZ_CP072827.1|7134837|WP_004948224.1	73.469	49	13	0	8	56	537	683	4.51e-18	70.5
OvmW	NZ_AORZ01000065.1|5728|WP_004948224.1	73.469	49	13	0	8	56	536	682	4.51e-18	70.5
OvmW	NZ_FWXV01000003.1|11359|WP_235038717.1	67.308	52	17	0	3	54	309	464	5.51e-18	70.5
OvmW	NZ_FWXV01000003.1|11359|WP_235038717.1	42.857	28	12	1	11	38	361	290	6.6	19.6
OvmW	NZ_LIQW01000080.1|40193|WP_055537414.1	80.952	42	8	0	10	51	525	650	6.61e-18	70.1
OvmW	NZ_JAMGBG010000153.1|6110|WP_055537414.1	80.952	42	8	0	10	51	524	649	6.61e-18	70.1
OvmW	NZ_JAHWGT010000047.1|34904|WP_228983665.1	64	50	18	0	7	56	345	494	1.88e-17	68.9
OvmW	NZ_KN214176.1|172420|WP_144311965.1	78.571	42	9	0	10	51	519	644	3.76e-17	68.2
OvmW	NZ_CP022752.1|2436558|WP_144311965.1	78.571	42	9	0	10	51	519	644	3.76e-17	68.2
OvmW	CP022752.1|2436519|ASU78667.1	78.571	42	9	0	10	51	519	644	3.76e-17	68.2
OvmW	NZ_NETX01000296.1|61348|WP_103501675.1	69.388	49	15	0	6	54	572	718	4.43e-17	67.4
OvmW	NZ_SDLT01000023.1|9114|WP_240691406.1	73.333	45	12	0	10	54	668	534	4.88e-17	67.8
OvmW	NZ_NEUD01000175.1|3595|WP_103501675.1	69.388	49	15	0	6	54	572	718	6.40e-17	67.4
OvmW	NZ_BHZI01000023.1|21842|WP_103501675.1	68	50	16	0	6	55	572	721	6.53e-17	67.4
OvmW	NZ_JAASAH010000016.1|140353|WP_169444773.1	65.385	52	18	0	7	58	526	681	7.98e-17	67
OvmW	NZ_JADLQQ010000009.1|71600|WP_195112047.1	58.182	55	23	0	2	56	321	485	8.65e-17	67
OvmW	NZ_BMSV01000013.1|1223|WP_189537716.1	62	50	19	0	6	55	488	339	9.18e-17	67
OvmW	BMSV01000013.1|1346|GGQ28053.1	62	50	19	0	6	55	488	339	9.18e-17	67
OvmW	NZ_FRBI01000019.1|138735|WP_143172578.1	71.154	52	15	0	8	59	524	679	9.37e-17	67
OvmW	NZ_JABETO010000009.1|170130|WP_171166000.1	68.75	48	15	0	8	55	525	668	1.69e-16	66.2
OvmW	NZ_JABETO010000009.1|170130|WP_171166000.1	36.842	19	12	0	29	47	446	502	8.8	19.2
OvmW	NZ_LNSV01000030.1|35950|WP_232791095.1	63.83	47	17	0	10	56	355	495	2.93e-16	65.5
OvmW	NZ_CP102332.1|5409218|WP_232791095.1	63.83	47	17	0	10	56	354	494	2.96e-16	65.5
OvmW	NZ_JOBZ01000563.1|6262|WP_234438806.1	66.667	51	17	0	6	56	479	631	3.76e-16	65.1
OvmW	NZ_KQ948148.1|225285|WP_062229881.1	66.667	51	17	0	6	56	519	671	3.80e-16	65.1
OvmW	NZ_MWIF01000178.1|5420|WP_053852329.1	67.347	49	16	0	8	56	525	671	4.46e-16	65.1
OvmW	NZ_LJBR01000402.1|6175|WP_053852329.1	67.347	49	16	0	8	56	525	671	4.46e-16	65.1
OvmW	NZ_JAAXPI010000007.1|149872|WP_067634740.1	73.684	57	14	1	1	56	498	668	5.67e-16	64.7
OvmW	NZ_BCQS01000011.1|98443|WP_067634740.1	73.684	57	14	1	1	56	497	667	5.67e-16	64.7
OvmW	KI547052.1|18920|EST24049.1	70.588	51	14	1	11	61	521	670	6.79e-16	64.7
OvmW	AWQV01000832.1|4258|EST24049.1	70.588	51	14	1	11	61	521	670	6.79e-16	64.7
OvmW	NZ_CP101651.1|2984555|WP_215119137.1	68.085	47	15	0	3	49	512	652	1.04e-15	63.9
OvmW	NZ_CP101649.1|2984563|WP_215119137.1	68.085	47	15	0	3	49	512	652	1.04e-15	63.9
OvmW	NZ_CP075896.1|2984608|WP_215119137.1	68.085	47	15	0	3	49	512	652	1.04e-15	63.9
OvmW	NZ_CP091381.1|1900533|WP_237599384.1	63.265	49	18	0	11	59	336	482	1.25e-15	63.9
OvmW	NZ_JACGZW010000012.1|326412|WP_237599384.1	63.265	49	18	0	11	59	337	483	1.31e-15	63.9
OvmW	NZ_BDDE01000012.1|447919|WP_149259217.1	82.609	46	8	0	10	55	527	664	1.51e-15	63.5
OvmW	NZ_CP063808.1|425444|WP_212669526.1	68.085	47	15	0	10	56	530	670	1.72e-15	63.5
OvmW	NZ_BDBU01000036.1|3830|WP_174557125.1	55.556	54	24	0	8	61	327	488	3.48e-15	62.4
OvmW	NZ_CP078145.1|7020495|WP_218470948.1	54.902	51	23	0	8	58	303	455	3.58e-15	62.4
OvmW	NZ_FZNP01000004.1|486471|WP_089312036.1	69.811	53	16	0	5	57	609	767	4.88e-15	62
OvmW	SMKK01000001.1|40028|TDC98381.1	78	50	11	0	7	56	518	667	5.13e-15	62
OvmW	NZ_SMKK01000001.1|39854|WP_132146129.1	78	50	11	0	7	56	518	667	5.13e-15	62
OvmW	NZ_ARVW01000001.1|6896646|WP_020672326.1	71.429	49	14	0	7	55	522	668	6.19e-15	62
OvmW	NZ_WLZY01000002.1|262891|WP_222851160.1	60	50	20	0	9	58	343	492	8.77e-15	61.6
OvmW	NZ_BDBA01000002.1|91235|WP_245671014.1	50.909	55	27	0	6	60	334	498	1.01e-14	61.2
OvmW	NZ_BAFX01000046.1|44919|WP_174416459.1	55.357	56	25	0	6	61	325	492	1.10e-14	61.2
OvmW	NZ_JANAVP010000016.1|42710|WP_254373023.1	63.265	49	18	0	6	54	306	452	3.59e-14	59.7
OvmW	NZ_JAEMNV010000001.1|957545|WP_233528611.1	50	50	25	0	10	59	339	488	8.75e-14	58.5
OvmW	NZ_JAAMPJ010000009.1|216706|WP_166051431.1	69.091	55	17	0	1	55	498	662	3.39e-13	57
OvmW	NZ_FNIX01000041.1|7915|WP_143023097.1	64.912	57	20	0	1	57	498	668	6.07e-13	56.2
OvmW	NZ_FNCC01000008.1|313070|WP_090051495.1	64.407	59	21	0	1	59	498	674	7.46e-13	56.2
OvmW	NZ_JNWZ01000026.1|62057|WP_051732159.1	73.529	34	9	0	13	46	546	647	8.74e-13	55.8
OvmW	NZ_JAJCXE010000056.1|61167|WP_236224499.1	63.158	57	21	0	1	57	498	668	9.27e-13	55.8
OvmW	NZ_SZPR01000029.1|6995|WP_137303616.1	60	20	7	1	32	50	531	590	0.008	27.7
OvmW	NZ_BMVD01000026.1|16384|WP_137303616.1	60	20	7	1	32	50	530	589	0.008	27.7
OvmW	NZ_JAAXMD010000034.1|3283|WP_168372709.1	60	20	7	1	32	50	530	589	0.008	27.7
OvmW	NZ_FXZE01000003.1|313087|WP_101642283.1	55.556	18	8	0	21	38	363	416	0.033	26.2
OvmW	NZ_WWJZ01000091.1|15486|WP_161187873.1	38.71	31	15	1	34	60	196	104	1.3	21.6
OvmW	NZ_WPBZ01000058.1|14039|WP_221505294.1	36.364	22	14	0	37	58	855	920	2.3	21.2
OvmW	NZ_LGUI01000006.1|89144|WP_221505294.1	36.364	22	14	0	37	58	855	920	2.3	21.2
OvmW	NZ_JACHJF010000007.1|2119|WP_221505294.1	36.364	22	14	0	37	58	856	921	2.3	21.2
OvmW	NZ_CP097123.1|2809062|WP_249002111.1	36.364	22	14	0	37	58	820	885	2.3	20.8
OvmW	NZ_CP021744.1|6884486|WP_199843978.1	36.364	22	14	0	37	58	820	885	2.3	20.8
OvmW	CP021744.1|6884507|ARZ71616.1	36.364	22	14	0	37	58	820	885	2.3	20.8
OvmW	NZ_NSJV01000635.1|1980|WP_211305172.1	36.364	22	14	0	37	58	820	885	2.5	20.8
OvmW	NZ_JAJQQS010000038.1|2132|WP_211305172.1	36.364	22	14	0	37	58	820	885	2.5	20.8
OvmW	NZ_VRLV01000010.1|60830|WP_157251105.1	37.037	27	17	0	25	51	626	706	2.9	20.8

## Sheet: Sheet4
Species distribution of ovmZ and ovmW homologs
Counts	Kingdom	Phylum	Class	Order	Family	Genus	Species
3	Bacteria	Actinobacteria	Actinomycetes	Actinopolysporales	Actinopolysporaceae	Actinopolyspora	Actinopolyspora erythraea
1	Bacteria	Actinobacteria	Actinomycetes	Catenulisporales	Actinospicaceae	Actinospica	Actinospica durhamensis
1	Bacteria	Actinobacteria	Actinomycetes	Catenulisporales	Catenulisporaceae	Catenulispora	Catenulispora sp.
1	Bacteria	Actinobacteria	Actinomycetes	Corynebacteriales	Nocardiaceae	Antrihabitans	Antrihabitans stalagmiti
1	Bacteria	Actinobacteria	Actinomycetes	Corynebacteriales	Nocardiaceae	Nocardia	Nocardia amamiensis NBRC 102102
8	Bacteria	Actinobacteria	Actinomycetes	Corynebacteriales	Nocardiaceae	Nocardia	Nocardia brasiliensis
1	Bacteria	Actinobacteria	Actinomycetes	Corynebacteriales	Nocardiaceae	Nocardia	Nocardia brasiliensis ATCC 700358
1	Bacteria	Actinobacteria	Actinomycetes	Corynebacteriales	Nocardiaceae	Nocardia	Nocardia brasiliensis IFM 10847
1	Bacteria	Actinobacteria	Actinomycetes	Corynebacteriales	Nocardiaceae	Nocardia	Nocardia brasiliensis NBRC 14402
1	Bacteria	Actinobacteria	Actinomycetes	Corynebacteriales	Nocardiaceae	Nocardia	Nocardia concava NBRC 100430
1	Bacteria	Actinobacteria	Actinomycetes	Corynebacteriales	Nocardiaceae	Nocardia	Nocardia crassostreae
1	Bacteria	Actinobacteria	Actinomycetes	Corynebacteriales	Nocardiaceae	Nocardia	Nocardia iowensis
1	Bacteria	Actinobacteria	Actinomycetes	Corynebacteriales	Nocardiaceae	Nocardia	Nocardia jejuensis NBRC 103114
2	Bacteria	Actinobacteria	Actinomycetes	Corynebacteriales	Nocardiaceae	Nocardia	Nocardia pseudobrasiliensis
1	Bacteria	Actinobacteria	Actinomycetes	Corynebacteriales	Nocardiaceae	Nocardia	Nocardia pseudobrasiliensis NBRC 108224
2	Bacteria	Actinobacteria	Actinomycetes	Corynebacteriales	Nocardiaceae	Nocardia	Nocardia transvalensis
1	Bacteria	Actinobacteria	Actinomycetes	Corynebacteriales	Nocardiaceae	Nocardia	Nocardia transvalensis NBRC 15921
3	Bacteria	Actinobacteria	Actinomycetes	Corynebacteriales	Nocardiaceae	Nocardia	Nocardia vulneris
1	Bacteria	Actinobacteria	Actinomycetes	Corynebacteriales	Nocardiaceae	Rhodococcus	Rhodococcus cavernicola
1	Bacteria	Actinobacteria	Actinomycetes	Jiangellales	Jiangellaceae	Phytoactinopolyspora	Phytoactinopolyspora limicola
1	Bacteria	Actinobacteria	Actinomycetes	Jiangellales	Jiangellaceae	Phytoactinopolyspora	Phytoactinopolyspora mesophila
1	Bacteria	Actinobacteria	Actinomycetes	Micrococcales	Brevibacteriaceae	Brevibacterium	Brevibacterium antiquum
1	Bacteria	Actinobacteria	Actinomycetes	Micromonosporales	Micromonosporaceae	Wangella	Wangella sp. NEAU-J3
1	Bacteria	Actinobacteria	Actinomycetes	None	None	Actinobacteria	Actinobacteria bacterium OV320
1	Bacteria	Actinobacteria	Actinomycetes	None	None	Actinomycetia	Actinomycetia bacterium
2	Bacteria	Actinobacteria	Actinomycetes	Pseudonocardiales	Pseudonocardiaceae	Actinocrispum	Actinocrispum wychmicini
1	Bacteria	Actinobacteria	Actinomycetes	Pseudonocardiales	Pseudonocardiaceae	Actinokineospora	Actinokineospora auranticolor
2	Bacteria	Actinobacteria	Actinomycetes	Pseudonocardiales	Pseudonocardiaceae	Actinophytocola	Actinophytocola algeriensis
1	Bacteria	Actinobacteria	Actinomycetes	Pseudonocardiales	Pseudonocardiaceae	Actinophytocola	Actinophytocola oryzae
1	Bacteria	Actinobacteria	Actinomycetes	Pseudonocardiales	Pseudonocardiaceae	Actinophytocola	Actinophytocola xanthii
2	Bacteria	Actinobacteria	Actinomycetes	Pseudonocardiales	Pseudonocardiaceae	Actinophytocola	Actinophytocola xinjiangensis
1	Bacteria	Actinobacteria	Actinomycetes	Pseudonocardiales	Pseudonocardiaceae	Amycolatopsis	Amycolatopsis australiensis
1	Bacteria	Actinobacteria	Actinomycetes	Pseudonocardiales	Pseudonocardiaceae	Amycolatopsis	Amycolatopsis dendrobii
1	Bacteria	Actinobacteria	Actinomycetes	Pseudonocardiales	Pseudonocardiaceae	Amycolatopsis	Amycolatopsis nigrescens CSC17Ta-90
1	Bacteria	Actinobacteria	Actinomycetes	Pseudonocardiales	Pseudonocardiaceae	Amycolatopsis	Amycolatopsis nivea
1	Bacteria	Actinobacteria	Actinomycetes	Pseudonocardiales	Pseudonocardiaceae	Amycolatopsis	Amycolatopsis orientalis DSM 46075
1	Bacteria	Actinobacteria	Actinomycetes	Pseudonocardiales	Pseudonocardiaceae	Amycolatopsis	Amycolatopsis sp. CFH S0078
1	Bacteria	Actinobacteria	Actinomycetes	Pseudonocardiales	Pseudonocardiaceae	Amycolatopsis	Amycolatopsis sp. CFH S0740
1	Bacteria	Actinobacteria	Actinomycetes	Pseudonocardiales	Pseudonocardiaceae	Amycolatopsis	Amycolatopsis sp. FU40
1	Bacteria	Actinobacteria	Actinomycetes	Pseudonocardiales	Pseudonocardiaceae	Amycolatopsis	Amycolatopsis sp. Poz14
3	Bacteria	Actinobacteria	Actinomycetes	Pseudonocardiales	Pseudonocardiaceae	Amycolatopsis	Amycolatopsis sp. SID8362
2	Bacteria	Actinobacteria	Actinomycetes	Pseudonocardiales	Pseudonocardiaceae	Amycolatopsis	Amycolatopsis xylanica
1	Bacteria	Actinobacteria	Actinomycetes	Pseudonocardiales	Pseudonocardiaceae	Haloechinothrix	Haloechinothrix halophila YIM 93223
1	Bacteria	Actinobacteria	Actinomycetes	Pseudonocardiales	Pseudonocardiaceae	Kibdelosporangium	Kibdelosporangium aridum
1	Bacteria	Actinobacteria	Actinomycetes	Pseudonocardiales	Pseudonocardiaceae	Lentzea	Lentzea alba
1	Bacteria	Actinobacteria	Actinomycetes	Pseudonocardiales	Pseudonocardiaceae	Lentzea	Lentzea fradiae
1	Bacteria	Actinobacteria	Actinomycetes	Pseudonocardiales	Pseudonocardiaceae	Lentzea	Lentzea jiangxiensis
1	Bacteria	Actinobacteria	Actinomycetes	Pseudonocardiales	Pseudonocardiaceae	Lentzea	Lentzea sp. CC55
1	Bacteria	Actinobacteria	Actinomycetes	Pseudonocardiales	Pseudonocardiaceae	Lentzea	Lentzea tibetensis
1	Bacteria	Actinobacteria	Actinomycetes	Pseudonocardiales	Pseudonocardiaceae	Pseudonocardiaceae	Pseudonocardiaceae bacterium
1	Bacteria	Actinobacteria	Actinomycetes	Pseudonocardiales	Pseudonocardiaceae	Umezawaea	Umezawaea tangerina
1	Bacteria	Actinobacteria	Actinomycetes	Streptomycetales	Streptomycetaceae	Kitasatospora	Kitasatospora phosalacinea
1	Bacteria	Actinobacteria	Actinomycetes	Streptomycetales	Streptomycetaceae	Kitasatospora	Kitasatospora purpeofusca
1	Bacteria	Actinobacteria	Actinomycetes	Streptomycetales	Streptomycetaceae	Kitasatospora	Kitasatospora sp. HKI 714
1	Bacteria	Actinobacteria	Actinomycetes	Streptomycetales	Streptomycetaceae	Kitasatospora	Kitasatospora sp. MBT66
1	Bacteria	Actinobacteria	Actinomycetes	Streptomycetales	Streptomycetaceae	Kitasatospora	Kitasatospora sp. Root107
1	Bacteria	Actinobacteria	Actinomycetes	Streptomycetales	Streptomycetaceae	Kitasatospora	Kitasatospora sp. Root187
1	Bacteria	Actinobacteria	Actinomycetes	Streptomycetales	Streptomycetaceae	Streptomyces	Streptomyces achromogenes subsp. achromogenes
2	Bacteria	Actinobacteria	Actinomycetes	Streptomycetales	Streptomycetaceae	Streptomyces	Streptomyces actuosus
1	Bacteria	Actinobacteria	Actinomycetes	Streptomycetales	Streptomycetaceae	Streptomyces	Streptomyces aculeolatus
4	Bacteria	Actinobacteria	Actinomycetes	Streptomycetales	Streptomycetaceae	Streptomyces	Streptomyces albireticuli
1	Bacteria	Actinobacteria	Actinomycetes	Streptomycetales	Streptomycetaceae	Streptomyces	Streptomyces alboviridis
1	Bacteria	Actinobacteria	Actinomycetes	Streptomycetales	Streptomycetaceae	Streptomyces	Streptomyces alni
2	Bacteria	Actinobacteria	Actinomycetes	Streptomycetales	Streptomycetaceae	Streptomyces	Streptomyces antibioticus
1	Bacteria	Actinobacteria	Actinomycetes	Streptomycetales	Streptomycetaceae	Streptomyces	Streptomyces anulatus
5	Bacteria	Actinobacteria	Actinomycetes	Streptomycetales	Streptomycetaceae	Streptomyces	Streptomyces asoensis
1	Bacteria	Actinobacteria	Actinomycetes	Streptomycetales	Streptomycetaceae	Streptomyces	Streptomyces bambusae
2	Bacteria	Actinobacteria	Actinomycetes	Streptomycetales	Streptomycetaceae	Streptomyces	Streptomyces benahoarensis
1	Bacteria	Actinobacteria	Actinomycetes	Streptomycetales	Streptomycetaceae	Streptomyces	Streptomyces camponoticapitis
7	Bacteria	Actinobacteria	Actinomycetes	Streptomycetales	Streptomycetaceae	Streptomyces	Streptomyces cavourensis
2	Bacteria	Actinobacteria	Actinomycetes	Streptomycetales	Streptomycetaceae	Streptomyces	Streptomyces chattanoogensis
4	Bacteria	Actinobacteria	Actinomycetes	Streptomycetales	Streptomycetaceae	Streptomyces	Streptomyces chromofuscus
1	Bacteria	Actinobacteria	Actinomycetes	Streptomycetales	Streptomycetaceae	Streptomyces	Streptomyces coelicoflavus
1	Bacteria	Actinobacteria	Actinomycetes	Streptomycetales	Streptomycetaceae	Streptomyces	Streptomyces cyaneochromogenes
2	Bacteria	Actinobacteria	Actinomycetes	Streptomycetales	Streptomycetaceae	Streptomyces	Streptomyces davaonensis JCM 4913
1	Bacteria	Actinobacteria	Actinomycetes	Streptomycetales	Streptomycetaceae	Streptomyces	Streptomyces durmitorensis
3	Bacteria	Actinobacteria	Actinomycetes	Streptomycetales	Streptomycetaceae	Streptomyces	Streptomyces eurocidicus
3	Bacteria	Actinobacteria	Actinomycetes	Streptomycetales	Streptomycetaceae	Streptomyces	Streptomyces europaeiscabiei
2	Bacteria	Actinobacteria	Actinomycetes	Streptomycetales	Streptomycetaceae	Streptomyces	Streptomyces eurythermus
3	Bacteria	Actinobacteria	Actinomycetes	Streptomycetales	Streptomycetaceae	Streptomyces	Streptomyces fradiae
1	Bacteria	Actinobacteria	Actinomycetes	Streptomycetales	Streptomycetaceae	Streptomyces	Streptomyces fructofermentans
1	Bacteria	Actinobacteria	Actinomycetes	Streptomycetales	Streptomycetaceae	Streptomyces	Streptomyces fulvissimus DSM 40593
3	Bacteria	Actinobacteria	Actinomycetes	Streptomycetales	Streptomycetaceae	Streptomyces	Streptomyces galbus
1	Bacteria	Actinobacteria	Actinomycetes	Streptomycetales	Streptomycetaceae	Streptomyces	Streptomyces genisteinicus
1	Bacteria	Actinobacteria	Actinomycetes	Streptomycetales	Streptomycetaceae	Streptomyces	Streptomyces gossypiisoli
1	Bacteria	Actinobacteria	Actinomycetes	Streptomycetales	Streptomycetaceae	Streptomyces	Streptomyces hainanensis
1	Bacteria	Actinobacteria	Actinomycetes	Streptomycetales	Streptomycetaceae	Streptomyces	Streptomyces huiliensis
2	Bacteria	Actinobacteria	Actinomycetes	Streptomycetales	Streptomycetaceae	Streptomyces	Streptomyces justiciae
1	Bacteria	Actinobacteria	Actinomycetes	Streptomycetales	Streptomycetaceae	Streptomyces	Streptomyces kanasensis
2	Bacteria	Actinobacteria	Actinomycetes	Streptomycetales	Streptomycetaceae	Streptomyces	Streptomyces lasalocidi
2	Bacteria	Actinobacteria	Actinomycetes	Streptomycetales	Streptomycetaceae	Streptomyces	Streptomyces lavenduligriseus
3	Bacteria	Actinobacteria	Actinomycetes	Streptomycetales	Streptomycetaceae	Streptomyces	Streptomyces longwoodensis
1	Bacteria	Actinobacteria	Actinomycetes	Streptomycetales	Streptomycetaceae	Streptomyces	Streptomyces luridiscabiei
2	Bacteria	Actinobacteria	Actinomycetes	Streptomycetales	Streptomycetaceae	Streptomyces	Streptomyces luteolifulvus
1	Bacteria	Actinobacteria	Actinomycetes	Streptomycetales	Streptomycetaceae	Streptomyces	Streptomyces lydicus
2	Bacteria	Actinobacteria	Actinomycetes	Streptomycetales	Streptomycetaceae	Streptomyces	Streptomyces marincola
5	Bacteria	Actinobacteria	Actinomycetes	Streptomycetales	Streptomycetaceae	Streptomyces	Streptomyces microflavus
1	Bacteria	Actinobacteria	Actinomycetes	Streptomycetales	Streptomycetaceae	Streptomyces	Streptomyces mobaraensis
2	Bacteria	Actinobacteria	Actinomycetes	Streptomycetales	Streptomycetaceae	Streptomyces	Streptomyces mobaraensis NBRC 13819 = DSM 40847
2	Bacteria	Actinobacteria	Actinomycetes	Streptomycetales	Streptomycetaceae	Streptomyces	Streptomyces neyagawaensis
1	Bacteria	Actinobacteria	Actinomycetes	Streptomycetales	Streptomycetaceae	Streptomyces	Streptomyces ochraceiscleroticus
1	Bacteria	Actinobacteria	Actinomycetes	Streptomycetales	Streptomycetaceae	Streptomyces	Streptomyces olivoreticuli subsp. olivoreticuli
1	Bacteria	Actinobacteria	Actinomycetes	Streptomycetales	Streptomycetaceae	Streptomyces	Streptomyces otsuchiensis
2	Bacteria	Actinobacteria	Actinomycetes	Streptomycetales	Streptomycetaceae	Streptomyces	Streptomyces paludis
1	Bacteria	Actinobacteria	Actinomycetes	Streptomycetales	Streptomycetaceae	Streptomyces	Streptomyces paucisporeus
1	Bacteria	Actinobacteria	Actinomycetes	Streptomycetales	Streptomycetaceae	Streptomyces	Streptomyces populi
1	Bacteria	Actinobacteria	Actinomycetes	Streptomycetales	Streptomycetaceae	Streptomyces	Streptomyces prasinus
1	Bacteria	Actinobacteria	Actinomycetes	Streptomycetales	Streptomycetaceae	Streptomyces	Streptomyces pseudovenezuelae
2	Bacteria	Actinobacteria	Actinomycetes	Streptomycetales	Streptomycetaceae	Streptomyces	Streptomyces purpurascens
1	Bacteria	Actinobacteria	Actinomycetes	Streptomycetales	Streptomycetaceae	Streptomyces	Streptomyces qinzhouensis
3	Bacteria	Actinobacteria	Actinomycetes	Streptomycetales	Streptomycetaceae	Streptomyces	Streptomyces radicis
2	Bacteria	Actinobacteria	Actinomycetes	Streptomycetales	Streptomycetaceae	Streptomyces	Streptomyces radiopugnans
1	Bacteria	Actinobacteria	Actinomycetes	Streptomycetales	Streptomycetaceae	Streptomyces	Streptomyces rhizosphaericola
2	Bacteria	Actinobacteria	Actinomycetes	Streptomycetales	Streptomycetaceae	Streptomyces	Streptomyces roseolilacinus
1	Bacteria	Actinobacteria	Actinomycetes	Streptomycetales	Streptomycetaceae	Streptomyces	Streptomyces roseoverticillatus
2	Bacteria	Actinobacteria	Actinomycetes	Streptomycetales	Streptomycetaceae	Streptomyces	Streptomyces rubidus
1	Bacteria	Actinobacteria	Actinomycetes	Streptomycetales	Streptomycetaceae	Streptomyces	Streptomyces shenzhenensis
4	Bacteria	Actinobacteria	Actinomycetes	Streptomycetales	Streptomycetaceae	Streptomyces	Streptomyces sp.
1	Bacteria	Actinobacteria	Actinomycetes	Streptomycetales	Streptomycetaceae	Streptomyces	Streptomyces sp. 09ZI22
1	Bacteria	Actinobacteria	Actinomycetes	Streptomycetales	Streptomycetaceae	Streptomyces	Streptomyces sp. 196(2019)
2	Bacteria	Actinobacteria	Actinomycetes	Streptomycetales	Streptomycetaceae	Streptomyces	Streptomyces sp. 2R
2	Bacteria	Actinobacteria	Actinomycetes	Streptomycetales	Streptomycetaceae	Streptomyces	Streptomyces sp. 303MFCol5.2
1	Bacteria	Actinobacteria	Actinomycetes	Streptomycetales	Streptomycetaceae	Streptomyces	Streptomyces sp. 31A4
1	Bacteria	Actinobacteria	Actinomycetes	Streptomycetales	Streptomycetaceae	Streptomyces	Streptomyces sp. 7R015
2	Bacteria	Actinobacteria	Actinomycetes	Streptomycetales	Streptomycetaceae	Streptomyces	Streptomyces sp. A1136
1	Bacteria	Actinobacteria	Actinomycetes	Streptomycetales	Streptomycetaceae	Streptomyces	Streptomyces sp. A1277
1	Bacteria	Actinobacteria	Actinomycetes	Streptomycetales	Streptomycetaceae	Streptomyces	Streptomyces sp. A2-16
1	Bacteria	Actinobacteria	Actinomycetes	Streptomycetales	Streptomycetaceae	Streptomyces	Streptomyces sp. A3M-1-3
2	Bacteria	Actinobacteria	Actinomycetes	Streptomycetales	Streptomycetaceae	Streptomyces	Streptomyces sp. Act143
1	Bacteria	Actinobacteria	Actinomycetes	Streptomycetales	Streptomycetaceae	Streptomyces	Streptomyces sp. Ag109_O5-10
2	Bacteria	Actinobacteria	Actinomycetes	Streptomycetales	Streptomycetaceae	Streptomyces	Streptomyces sp. Amel2xC10
1	Bacteria	Actinobacteria	Actinomycetes	Streptomycetales	Streptomycetaceae	Streptomyces	Streptomyces sp. AmelKG-D3
1	Bacteria	Actinobacteria	Actinomycetes	Streptomycetales	Streptomycetaceae	Streptomyces	Streptomyces sp. ATexAB-D23
1	Bacteria	Actinobacteria	Actinomycetes	Streptomycetales	Streptomycetaceae	Streptomyces	Streptomyces sp. AV19
1	Bacteria	Actinobacteria	Actinomycetes	Streptomycetales	Streptomycetaceae	Streptomyces	Streptomyces sp. B93
1	Bacteria	Actinobacteria	Actinomycetes	Streptomycetales	Streptomycetaceae	Streptomyces	Streptomyces sp. BK208
2	Bacteria	Actinobacteria	Actinomycetes	Streptomycetales	Streptomycetaceae	Streptomyces	Streptomyces sp. BpilaLS-43
1	Bacteria	Actinobacteria	Actinomycetes	Streptomycetales	Streptomycetaceae	Streptomyces	Streptomyces sp. C10-9-1
1	Bacteria	Actinobacteria	Actinomycetes	Streptomycetales	Streptomycetaceae	Streptomyces	Streptomyces sp. CA-256286
1	Bacteria	Actinobacteria	Actinomycetes	Streptomycetales	Streptomycetaceae	Streptomyces	Streptomyces sp. CAI-155
1	Bacteria	Actinobacteria	Actinomycetes	Streptomycetales	Streptomycetaceae	Streptomyces	Streptomyces sp. CAI-24
2	Bacteria	Actinobacteria	Actinomycetes	Streptomycetales	Streptomycetaceae	Streptomyces	Streptomyces sp. CAI-85
1	Bacteria	Actinobacteria	Actinomycetes	Streptomycetales	Streptomycetaceae	Streptomyces	Streptomyces sp. CB02400
2	Bacteria	Actinobacteria	Actinomycetes	Streptomycetales	Streptomycetaceae	Streptomyces	Streptomyces sp. CB02488
2	Bacteria	Actinobacteria	Actinomycetes	Streptomycetales	Streptomycetaceae	Streptomyces	Streptomyces sp. CB09001
1	Bacteria	Actinobacteria	Actinomycetes	Streptomycetales	Streptomycetaceae	Streptomyces	Streptomyces sp. CBG30
1	Bacteria	Actinobacteria	Actinomycetes	Streptomycetales	Streptomycetaceae	Streptomyces	Streptomyces sp. CBG31
1	Bacteria	Actinobacteria	Actinomycetes	Streptomycetales	Streptomycetaceae	Streptomyces	Streptomyces sp. CBMA29
1	Bacteria	Actinobacteria	Actinomycetes	Streptomycetales	Streptomycetaceae	Streptomyces	Streptomyces sp. CcalMP-8W
2	Bacteria	Actinobacteria	Actinomycetes	Streptomycetales	Streptomycetaceae	Streptomyces	Streptomyces sp. CCM_MD2014
3	Bacteria	Actinobacteria	Actinomycetes	Streptomycetales	Streptomycetaceae	Streptomyces	Streptomyces sp. CFMR 7
1	Bacteria	Actinobacteria	Actinomycetes	Streptomycetales	Streptomycetaceae	Streptomyces	Streptomyces sp. CMB-StM0423
1	Bacteria	Actinobacteria	Actinomycetes	Streptomycetales	Streptomycetaceae	Streptomyces	Streptomyces sp. CNH189
2	Bacteria	Actinobacteria	Actinomycetes	Streptomycetales	Streptomycetaceae	Streptomyces	Streptomyces sp. CNQ-509
1	Bacteria	Actinobacteria	Actinomycetes	Streptomycetales	Streptomycetaceae	Streptomyces	Streptomyces sp. CNQ-525
1	Bacteria	Actinobacteria	Actinomycetes	Streptomycetales	Streptomycetaceae	Streptomyces	Streptomyces sp. COG19
2	Bacteria	Actinobacteria	Actinomycetes	Streptomycetales	Streptomycetaceae	Streptomyces	Streptomyces sp. COG20
2	Bacteria	Actinobacteria	Actinomycetes	Streptomycetales	Streptomycetaceae	Streptomyces	Streptomyces sp. COG21
1	Bacteria	Actinobacteria	Actinomycetes	Streptomycetales	Streptomycetaceae	Streptomyces	Streptomyces sp. CRCS-T-1
1	Bacteria	Actinobacteria	Actinomycetes	Streptomycetales	Streptomycetaceae	Streptomyces	Streptomyces sp. CRLD-Y-1
1	Bacteria	Actinobacteria	Actinomycetes	Streptomycetales	Streptomycetaceae	Streptomyces	Streptomyces sp. CYG20
2	Bacteria	Actinobacteria	Actinomycetes	Streptomycetales	Streptomycetaceae	Streptomyces	Streptomyces sp. CYG21
1	Bacteria	Actinobacteria	Actinomycetes	Streptomycetales	Streptomycetaceae	Streptomyces	Streptomyces sp. DH12
1	Bacteria	Actinobacteria	Actinomycetes	Streptomycetales	Streptomycetaceae	Streptomyces	Streptomyces sp. DpondAA-A50
1	Bacteria	Actinobacteria	Actinomycetes	Streptomycetales	Streptomycetaceae	Streptomyces	Streptomyces sp. DpondAA-E10
1	Bacteria	Actinobacteria	Actinomycetes	Streptomycetales	Streptomycetaceae	Streptomyces	Streptomyces sp. DpondAA-F4
1	Bacteria	Actinobacteria	Actinomycetes	Streptomycetales	Streptomycetaceae	Streptomyces	Streptomyces sp. DpondAA-F4a
1	Bacteria	Actinobacteria	Actinomycetes	Streptomycetales	Streptomycetaceae	Streptomyces	Streptomyces sp. DSM 40868
1	Bacteria	Actinobacteria	Actinomycetes	Streptomycetales	Streptomycetaceae	Streptomyces	Streptomyces sp. DSM 41644
1	Bacteria	Actinobacteria	Actinomycetes	Streptomycetales	Streptomycetaceae	Streptomyces	Streptomyces sp. DvalAA-19
1	Bacteria	Actinobacteria	Actinomycetes	Streptomycetales	Streptomycetaceae	Streptomyces	Streptomyces sp. DvalAA-21
1	Bacteria	Actinobacteria	Actinomycetes	Streptomycetales	Streptomycetaceae	Streptomyces	Streptomyces sp. DvalAA-83
1	Bacteria	Actinobacteria	Actinomycetes	Streptomycetales	Streptomycetaceae	Streptomyces	Streptomyces specialis
1	Bacteria	Actinobacteria	Actinomycetes	Streptomycetales	Streptomycetaceae	Streptomyces	Streptomyces sp. GbtcB6
1	Bacteria	Actinobacteria	Actinomycetes	Streptomycetales	Streptomycetaceae	Streptomyces	Streptomyces sp. GESEQ-4
1	Bacteria	Actinobacteria	Actinomycetes	Streptomycetales	Streptomycetaceae	Streptomyces	Streptomyces sp. GKU 895
1	Bacteria	Actinobacteria	Actinomycetes	Streptomycetales	Streptomycetaceae	Streptomyces	Streptomyces sp. HL-66
1	Bacteria	Actinobacteria	Actinomycetes	Streptomycetales	Streptomycetaceae	Streptomyces	Streptomyces sp. HNM0574
1	Bacteria	Actinobacteria	Actinomycetes	Streptomycetales	Streptomycetaceae	Streptomyces	Streptomyces sp. HPF1205
1	Bacteria	Actinobacteria	Actinomycetes	Streptomycetales	Streptomycetaceae	Streptomyces	Streptomyces sp. HU2014
2	Bacteria	Actinobacteria	Actinomycetes	Streptomycetales	Streptomycetaceae	Streptomyces	Streptomyces sp. HUCO-GS316
1	Bacteria	Actinobacteria	Actinomycetes	Streptomycetales	Streptomycetaceae	Streptomyces	Streptomyces sp. I05A-00742
1	Bacteria	Actinobacteria	Actinomycetes	Streptomycetales	Streptomycetaceae	Streptomyces	Streptomyces sp. IB2014 016-6
1	Bacteria	Actinobacteria	Actinomycetes	Streptomycetales	Streptomycetaceae	Streptomyces	Streptomyces sp. IB201691-2A2
1	Bacteria	Actinobacteria	Actinomycetes	Streptomycetales	Streptomycetaceae	Streptomyces	Streptomyces sp. IBTA2
3	Bacteria	Actinobacteria	Actinomycetes	Streptomycetales	Streptomycetaceae	Streptomyces	Streptomyces spinoverrucosus
1	Bacteria	Actinobacteria	Actinomycetes	Streptomycetales	Streptomycetaceae	Streptomyces	Streptomyces sp. KAI-26
2	Bacteria	Actinobacteria	Actinomycetes	Streptomycetales	Streptomycetaceae	Streptomyces	Streptomyces sp. MBT49
2	Bacteria	Actinobacteria	Actinomycetes	Streptomycetales	Streptomycetaceae	Streptomyces	Streptomyces sp. MBT51
1	Bacteria	Actinobacteria	Actinomycetes	Streptomycetales	Streptomycetaceae	Streptomyces	Streptomyces sp. MBT58
1	Bacteria	Actinobacteria	Actinomycetes	Streptomycetales	Streptomycetaceae	Streptomyces	Streptomyces sp. MBT65
1	Bacteria	Actinobacteria	Actinomycetes	Streptomycetales	Streptomycetaceae	Streptomyces	Streptomyces sp. MBT70
2	Bacteria	Actinobacteria	Actinomycetes	Streptomycetales	Streptomycetaceae	Streptomyces	Streptomyces sp. MBT97
1	Bacteria	Actinobacteria	Actinomycetes	Streptomycetales	Streptomycetaceae	Streptomyces	Streptomyces sp. MG62
1	Bacteria	Actinobacteria	Actinomycetes	Streptomycetales	Streptomycetaceae	Streptomyces	Streptomyces sp. MMG1121
1	Bacteria	Actinobacteria	Actinomycetes	Streptomycetales	Streptomycetaceae	Streptomyces	Streptomyces sp. MUM 136J
2	Bacteria	Actinobacteria	Actinomycetes	Streptomycetales	Streptomycetaceae	Streptomyces	Streptomyces sp. MUM 2J
1	Bacteria	Actinobacteria	Actinomycetes	Streptomycetales	Streptomycetaceae	Streptomyces	Streptomyces sp. N502
1	Bacteria	Actinobacteria	Actinomycetes	Streptomycetales	Streptomycetaceae	Streptomyces	Streptomyces sp. NL15-2K
2	Bacteria	Actinobacteria	Actinomycetes	Streptomycetales	Streptomycetaceae	Streptomyces	Streptomyces sp. NRRL B-24085
1	Bacteria	Actinobacteria	Actinomycetes	Streptomycetales	Streptomycetaceae	Streptomyces	Streptomyces sp. NRRL F-5123
1	Bacteria	Actinobacteria	Actinomycetes	Streptomycetales	Streptomycetaceae	Streptomyces	Streptomyces sp. NRRL S-37
1	Bacteria	Actinobacteria	Actinomycetes	Streptomycetales	Streptomycetaceae	Streptomyces	Streptomyces sp. NRRL S-495
1	Bacteria	Actinobacteria	Actinomycetes	Streptomycetales	Streptomycetaceae	Streptomyces	Streptomyces sp. NRRL S-623
1	Bacteria	Actinobacteria	Actinomycetes	Streptomycetales	Streptomycetaceae	Streptomyces	Streptomyces sp. NRRL WC-3774
1	Bacteria	Actinobacteria	Actinomycetes	Streptomycetales	Streptomycetaceae	Streptomyces	Streptomyces sp. ODS25
1	Bacteria	Actinobacteria	Actinomycetes	Streptomycetales	Streptomycetaceae	Streptomyces	Streptomyces sp. OUCMDZ-4982
1	Bacteria	Actinobacteria	Actinomycetes	Streptomycetales	Streptomycetaceae	Streptomyces	Streptomyces sp. PIP175
1	Bacteria	Actinobacteria	Actinomycetes	Streptomycetales	Streptomycetaceae	Streptomyces	Streptomyces sp. PLK6-54
1	Bacteria	Actinobacteria	Actinomycetes	Streptomycetales	Streptomycetaceae	Streptomyces	Streptomyces sp. PSKA01
1	Bacteria	Actinobacteria	Actinomycetes	Streptomycetales	Streptomycetaceae	Streptomyces	Streptomyces sp. R1
2	Bacteria	Actinobacteria	Actinomycetes	Streptomycetales	Streptomycetaceae	Streptomyces	Streptomyces sp. Root1310
2	Bacteria	Actinobacteria	Actinomycetes	Streptomycetales	Streptomycetaceae	Streptomyces	Streptomyces sp. Ru71
2	Bacteria	Actinobacteria	Actinomycetes	Streptomycetales	Streptomycetaceae	Streptomyces	Streptomyces sp. S3(2020)
2	Bacteria	Actinobacteria	Actinomycetes	Streptomycetales	Streptomycetaceae	Streptomyces	Streptomyces sp. S4.7
1	Bacteria	Actinobacteria	Actinomycetes	Streptomycetales	Streptomycetaceae	Streptomyces	Streptomyces sp. S8
1	Bacteria	Actinobacteria	Actinomycetes	Streptomycetales	Streptomycetaceae	Streptomyces	Streptomyces sp. S9
1	Bacteria	Actinobacteria	Actinomycetes	Streptomycetales	Streptomycetaceae	Streptomyces	Streptomyces sp. ScaeMP-e48
1	Bacteria	Actinobacteria	Actinomycetes	Streptomycetales	Streptomycetaceae	Streptomyces	Streptomyces sp. SID1
1	Bacteria	Actinobacteria	Actinomycetes	Streptomycetales	Streptomycetaceae	Streptomyces	Streptomyces sp. SID2999
1	Bacteria	Actinobacteria	Actinomycetes	Streptomycetales	Streptomycetaceae	Streptomyces	Streptomyces sp. SID3915
1	Bacteria	Actinobacteria	Actinomycetes	Streptomycetales	Streptomycetaceae	Streptomyces	Streptomyces sp. SID4913
1	Bacteria	Actinobacteria	Actinomycetes	Streptomycetales	Streptomycetaceae	Streptomyces	Streptomyces sp. SID4939
1	Bacteria	Actinobacteria	Actinomycetes	Streptomycetales	Streptomycetaceae	Streptomyces	Streptomyces sp. SID4940
1	Bacteria	Actinobacteria	Actinomycetes	Streptomycetales	Streptomycetaceae	Streptomyces	Streptomyces sp. SID6013
1	Bacteria	Actinobacteria	Actinomycetes	Streptomycetales	Streptomycetaceae	Streptomyces	Streptomyces sp. SID8350
1	Bacteria	Actinobacteria	Actinomycetes	Streptomycetales	Streptomycetaceae	Streptomyces	Streptomyces sp. SID8356
1	Bacteria	Actinobacteria	Actinomycetes	Streptomycetales	Streptomycetaceae	Streptomyces	Streptomyces sp. SID8357
1	Bacteria	Actinobacteria	Actinomycetes	Streptomycetales	Streptomycetaceae	Streptomyces	Streptomyces sp. SID8358
1	Bacteria	Actinobacteria	Actinomycetes	Streptomycetales	Streptomycetaceae	Streptomyces	Streptomyces sp. SID8359
1	Bacteria	Actinobacteria	Actinomycetes	Streptomycetales	Streptomycetaceae	Streptomyces	Streptomyces sp. SID8360
2	Bacteria	Actinobacteria	Actinomycetes	Streptomycetales	Streptomycetaceae	Streptomyces	Streptomyces sp. SirexAA-E
2	Bacteria	Actinobacteria	Actinomycetes	Streptomycetales	Streptomycetaceae	Streptomyces	Streptomyces sp. SLBN-115
1	Bacteria	Actinobacteria	Actinomycetes	Streptomycetales	Streptomycetaceae	Streptomyces	Streptomyces sp. SM12
1	Bacteria	Actinobacteria	Actinomycetes	Streptomycetales	Streptomycetaceae	Streptomyces	Streptomyces sp. SM14
1	Bacteria	Actinobacteria	Actinomycetes	Streptomycetales	Streptomycetaceae	Streptomyces	Streptomyces sp. SN-593
1	Bacteria	Actinobacteria	Actinomycetes	Streptomycetales	Streptomycetaceae	Streptomyces	Streptomyces sp. SolWspMP-sol2th
1	Bacteria	Actinobacteria	Actinomycetes	Streptomycetales	Streptomycetaceae	Streptomyces	Streptomyces sp. SS06011
1	Bacteria	Actinobacteria	Actinomycetes	Streptomycetales	Streptomycetaceae	Streptomyces	Streptomyces sp. TLI_053
2	Bacteria	Actinobacteria	Actinomycetes	Streptomycetales	Streptomycetaceae	Streptomyces	Streptomyces sp. TLI_55
2	Bacteria	Actinobacteria	Actinomycetes	Streptomycetales	Streptomycetaceae	Streptomyces	Streptomyces sp. TRM70350
1	Bacteria	Actinobacteria	Actinomycetes	Streptomycetales	Streptomycetaceae	Streptomyces	Streptomyces sp. TRM72054
1	Bacteria	Actinobacteria	Actinomycetes	Streptomycetales	Streptomycetaceae	Streptomyces	Streptomyces sp. WAC04770
2	Bacteria	Actinobacteria	Actinomycetes	Streptomycetales	Streptomycetaceae	Streptomyces	Streptomyces sp. WAC 06738
1	Bacteria	Actinobacteria	Actinomycetes	Streptomycetales	Streptomycetaceae	Streptomyces	Streptomyces sp. YS415
1	Bacteria	Actinobacteria	Actinomycetes	Streptomycetales	Streptomycetaceae	Streptomyces	Streptomyces sp. Z423-1
1	Bacteria	Actinobacteria	Actinomycetes	Streptomycetales	Streptomycetaceae	Streptomyces	Streptomyces sp. ZEA17I
1	Bacteria	Actinobacteria	Actinomycetes	Streptomycetales	Streptomycetaceae	Streptomyces	Streptomyces taklimakanensis
1	Bacteria	Actinobacteria	Actinomycetes	Streptomycetales	Streptomycetaceae	Streptomyces	Streptomyces tendae
1	Bacteria	Actinobacteria	Actinomycetes	Streptomycetales	Streptomycetaceae	Streptomyces	Streptomyces tuirus
1	Bacteria	Actinobacteria	Actinomycetes	Streptomycetales	Streptomycetaceae	Streptomyces	Streptomyces virginiae
3	Bacteria	Actinobacteria	Actinomycetes	Streptomycetales	Streptomycetaceae	Streptomyces	Streptomyces xinghaiensis
1	Bacteria	Actinobacteria	Actinomycetes	Streptomycetales	Streptomycetaceae	Streptomyces	Streptomyces yanglinensis
1	Bacteria	Actinobacteria	Actinomycetes	Streptomycetales	Streptomycetaceae	Streptomyces	Streptomyces yokosukanensis
2	Bacteria	Actinobacteria	Actinomycetes	Streptomycetales	Streptomycetaceae	Streptomycetaceae	Streptomycetaceae bacterium MP113-05
1	Bacteria	Actinobacteria	Actinomycetes	Streptosporangiales	Streptosporangiaceae	Microbispora	Microbispora sp. GMKU363
1	Bacteria	Actinobacteria	Actinomycetes	Streptosporangiales	Streptosporangiaceae	Nonomuraea	Nonomuraea typhae
1	Bacteria	Actinobacteria	Actinomycetes	Streptosporangiales	Streptosporangiaceae	Planotetraspora	Planotetraspora thailandica
1	Bacteria	Actinobacteria	Actinomycetes	Streptosporangiales	Streptosporangiaceae	Sphaerisporangium	Sphaerisporangium album
1	Bacteria	Actinobacteria	Actinomycetes	Streptosporangiales	Streptosporangiaceae	Spongiactinospora	Spongiactinospora gelatinilytica
2	Bacteria	Actinobacteria	Actinomycetes	Streptosporangiales	Streptosporangiaceae	Spongiactinospora	Spongiactinospora rosea
2	Bacteria	Actinobacteria	Actinomycetes	Streptosporangiales	Thermomonosporaceae	Actinoallomurus	Actinoallomurus bryophytorum
1	Bacteria	Actinobacteria	Actinomycetes	Streptosporangiales	Thermomonosporaceae	Actinomadura	Actinomadura atramentaria DSM 43919
1	Bacteria	Actinobacteria	Actinomycetes	Streptosporangiales	Thermomonosporaceae	Actinomadura	Actinomadura latina
1	Bacteria	Actinobacteria	Actinomycetes	Streptosporangiales	Thermomonosporaceae	Actinomadura	Actinomadura latina NBRC 106108
1	Bacteria	Actinobacteria	Actinomycetes	Streptosporangiales	Thermomonosporaceae	Actinomadura	Actinomadura litoris
1	Bacteria	Actinobacteria	Actinomycetes	Streptosporangiales	Thermomonosporaceae	Actinomadura	Actinomadura mexicana
2	Bacteria	Actinobacteria	Actinomycetes	Streptosporangiales	Thermomonosporaceae	Actinomadura	Actinomadura sp. 7K507
1	Bacteria	Actinobacteria	Actinomycetes	Streptosporangiales	Thermomonosporaceae	Actinomadura	Actinomadura sp. HBU206391
1	Bacteria	Actinobacteria	Actinomycetes	Streptosporangiales	Thermomonosporaceae	Actinomadura	Actinomadura sp. K4S16
1	Bacteria	Actinobacteria	Actinomycetes	Streptosporangiales	Thermomonosporaceae	Actinomadura	Actinomadura sp. NEAU-AAG7
1	Bacteria	Actinobacteria	Actinomycetes	Streptosporangiales	Thermomonosporaceae	Actinomadura	Actinomadura sp. OS3-83
1	Bacteria	Actinobacteria	Actinomycetes	Streptosporangiales	Thermomonosporaceae	Actinomadura	Actinomadura sp. OS3-89
2	Bacteria	Actinobacteria	Actinomycetes	Streptosporangiales	Thermomonosporaceae	Thermomonospora	Thermomonospora umbrina
